# Supplementary material for: Axial localization and tracking of self-interference nanoparticles by lateral point spread functions
Source: Nat Commun. 2021 Apr 1;12:2019. doi: 10.1038/s41467-021-22283-0 (PMC8016974; doi:10.1038/s41467-021-22283-0)
Supplement: Supplementary file 5 — Source Data [file 41467_2021_22283_MOESM5_ESM.zip]

Archive with 3 entries (3 files):
- Data+Figure+1e+and+f.xlsx
- Data+Figure+3g-j.xlsx
- Data+Figure+4h.xlsx
