# Supplementary material for: Axial localization and tracking of self-interference nanoparticles by lateral point spread functions
Source: Nat Commun. 2021 Apr 1;12:2019. doi: 10.1038/s41467-021-22283-0 (PMC8016974; doi:10.1038/s41467-021-22283-0)
Supplement: Supplementary file 5 — Source Data [file 41467_2021_22283_MOESM5_ESM.zip › Data+Figure+1e+and+f.xlsx]

## Sheet: Figure1
		Non mirror	154.9nm mirror
spectrum	196.01	0.00769	0.0195
	196.798	0.00355	0.00696
	197.585	0	0.00279
	198.372	0.00177	0.00557
	199.159	0.01183	0.02646
	199.947	0.01242	0.03621
	200.734	0.01242	0.02646
	201.521	0.00946	0.02786
	202.308	0.01478	0.02925
	203.095	0.01774	0.0376
	203.882	0.0136	0.03482
	204.669	0.0136	0.02786
	205.455	0.01656	0.03064
	206.242	0.01419	0.03064
	207.029	0.01597	0.02786
	207.816	0.01419	0.03621
	208.602	0.01656	0.02646
	209.389	0.01419	0.03343
	210.175	0.0136	0.04039
	210.962	0.01538	0.0376
	211.748	0.01656	0.039
	212.534	0.01301	0.03621
	213.321	0.01656	0.039
	214.107	0.01892	0.04178
	214.893	0.01656	0.0376
	215.679	0.01656	0.04318
	216.465	0.01892	0.04457
	217.251	0.02011	0.04596
	218.037	0.02011	0.0376
	218.823	0.01656	0.03482
	219.609	0.01656	0.04596
	220.395	0.01538	0.04318
	221.18	0.01656	0.03621
	221.966	0.02011	0.039
	222.752	0.01656	0.04178
	223.537	0.01183	0.039
	224.323	0.01656	0.04457
	225.108	0.01301	0.03343
	225.894	0.02365	0.05014
	226.679	0.01774	0.04875
	227.464	0.01538	0.039
	228.25	0.01538	0.039
	229.035	0.01892	0.04039
	229.82	0.01301	0.03621
	230.605	0.01478	0.04596
	231.39	0.01597	0.04457
	232.175	0.01774	0.04318
	232.96	0.01952	0.04178
	233.745	0.01833	0.04039
	234.53	0.01715	0.03343
	235.314	0.01892	0.04178
	236.099	0.01419	0.039
	236.884	0.01419	0.03621
	237.668	0.01892	0.0376
	238.453	0.01597	0.03621
	239.237	0.01419	0.039
	240.022	0.01715	0.04318
	240.806	0.01892	0.04039
	241.59	0.01892	0.039
	242.375	0.01833	0.02925
	243.159	0.02129	0.04318
	243.943	0.01833	0.04039
	244.727	0.01952	0.04178
	245.511	0.01715	0.04318
	246.295	0.01538	0.03203
	247.079	0.01478	0.04178
	247.863	0.01597	0.04039
	248.647	0.02129	0.04735
	249.43	0.01597	0.04457
	250.214	0.01774	0.03482
	250.998	0.01656	0.03621
	251.781	0.01538	0.04039
	252.565	0.01715	0.04735
	253.348	0.01597	0.0376
	254.132	0.01952	0.04178
	254.915	0.01774	0.03621
	255.699	0.01892	0.04178
	256.482	0.01419	0.03064
	257.265	0.01715	0.0376
	258.048	0.01478	0.03203
	258.831	0.01656	0.04318
	259.614	0.01597	0.04039
	260.397	0.02306	0.04318
	261.18	0.01656	0.05014
	261.963	0.01478	0.03343
	262.746	0.01952	0.0376
	263.529	0.01774	0.039
	264.311	0.02011	0.04039
	265.094	0.01892	0.03482
	265.877	0.01774	0.03621
	266.659	0.01715	0.04039
	267.442	0.02011	0.04178
	268.224	0.01715	0.03482
	269.006	0.01597	0.03482
	269.789	0.01538	0.03064
	270.571	0.02011	0.0376
	271.353	0.01597	0.039
	272.135	0.0136	0.0376
	272.917	0.01419	0.03482
	273.699	0.01774	0.04596
	274.481	0.01952	0.04178
	275.263	0.01952	0.03482
	276.045	0.02129	0.04735
	276.827	0.01774	0.0376
	277.609	0.01478	0.04457
	278.39	0.01597	0.04735
	279.172	0.01478	0.03203
	279.953	0.01478	0.03621
	280.735	0.01774	0.04875
	281.516	0.01774	0.0571
	282.298	0.01952	0.03482
	283.079	0.0136	0.03621
	283.86	0.01538	0.0376
	284.642	0.01952	0.0376
	285.423	0.01597	0.039
	286.204	0.01538	0.03621
	286.985	0.01656	0.03482
	287.766	0.02306	0.04318
	288.547	0.01774	0.04318
	289.328	0.01656	0.04875
	290.108	0.01833	0.03621
	290.889	0.01892	0.04178
	291.67	0.01656	0.04178
	292.451	0.0207	0.04318
	293.231	0.02129	0.04457
	294.012	0.01419	0.04178
	294.792	0.01715	0.04596
	295.573	0.01715	0.03482
	296.353	0.01952	0.03343
	297.133	0.01538	0.04039
	297.913	0.02129	0.04318
	298.694	0.01715	0.05153
	299.474	0.01538	0.04735
	300.254	0.01538	0.03482
	301.034	0.01774	0.04318
	301.814	0.01597	0.04457
	302.594	0.02011	0.039
	303.373	0.01774	0.04039
	304.153	0.02365	0.04596
	304.933	0.01419	0.0376
	305.713	0.01833	0.04178
	306.492	0.01656	0.03482
	307.272	0.01833	0.04178
	308.051	0.01301	0.03621
	308.831	0.01715	0.03482
	309.61	0.01656	0.03621
	310.389	0.01715	0.04735
	311.169	0.01715	0.04039
	311.948	0.01597	0.04457
	312.727	0.01892	0.04039
	313.506	0.01478	0.03064
	314.285	0.01774	0.04039
	315.064	0.01597	0.03343
	315.843	0.0207	0.0376
	316.622	0.01774	0.039
	317.4	0.01715	0.04318
	318.179	0.01774	0.04318
	318.958	0.01478	0.03343
	319.736	0.01656	0.04178
	320.515	0.01478	0.03064
	321.293	0.01538	0.03203
	322.072	0.01892	0.0376
	322.85	0.02011	0.04039
	323.628	0.02129	0.04457
	324.407	0.01892	0.04039
	325.185	0.02129	0.04039
	325.963	0.01656	0.04735
	326.741	0.01952	0.04457
	327.519	0.01952	0.039
	328.297	0.01774	0.04178
	329.075	0.01242	0.039
	329.853	0.01774	0.03482
	330.63	0.01774	0.04457
	331.408	0.01774	0.0376
	332.186	0.01419	0.03621
	332.963	0.02011	0.04457
	333.741	0.01892	0.04735
	334.518	0.01478	0.04178
	335.296	0.01656	0.0376
	336.073	0.01301	0.03482
	336.85	0.01833	0.04178
	337.627	0.01478	0.03482
	338.405	0.01419	0.03621
	339.182	0.01656	0.04596
	339.959	0.01597	0.03482
	340.736	0.01715	0.039
	341.513	0.01656	0.03621
	342.289	0.01892	0.04178
	343.066	0.01656	0.0376
	343.843	0.01597	0.03482
	344.62	0.01715	0.03064
	345.396	0.01715	0.0376
	346.173	0.01538	0.039
	346.949	0.02011	0.04596
	347.726	0.01833	0.03482
	348.502	0.01892	0.04457
	349.278	0.02011	0.03482
	350.055	0.01774	0.0376
	350.831	0.01892	0.03343
	351.607	0.01892	0.02925
	352.383	0.01656	0.03203
	353.159	0.01715	0.04178
	353.935	0.01833	0.04457
	354.711	0.01892	0.039
	355.487	0.01952	0.04318
	356.262	0.01656	0.03482
	357.038	0.01597	0.039
	357.814	0.01715	0.04596
	358.589	0.01833	0.03482
	359.365	0.01538	0.0376
	360.14	0.01774	0.04178
	360.916	0.01774	0.03621
	361.691	0.01892	0.04318
	362.466	0.0207	0.04457
	363.241	0.01656	0.039
	364.016	0.01715	0.0376
	364.792	0.02188	0.04178
	365.567	0.01774	0.04596
	366.341	0.01715	0.0376
	367.116	0.01774	0.04875
	367.891	0.01833	0.04457
	368.666	0.01715	0.04178
	369.441	0.01952	0.04596
	370.215	0.01419	0.04318
	370.99	0.02129	0.05014
	371.764	0.0207	0.04178
	372.539	0.02129	0.04596
	373.313	0.0136	0.04457
	374.088	0.01892	0.04039
	374.862	0.01952	0.04039
	375.636	0.01538	0.04596
	376.41	0.01892	0.03064
	377.184	0.01715	0.04178
	377.958	0.01419	0.02646
	378.732	0.02188	0.04735
	379.506	0.01597	0.03482
	380.28	0.0207	0.0376
	381.054	0.01715	0.0376
	381.828	0.01892	0.039
	382.601	0.01833	0.04318
	383.375	0.01419	0.04178
	384.148	0.01892	0.04457
	384.922	0.01656	0.03482
	385.695	0.01538	0.04318
	386.468	0.01419	0.04178
	387.242	0.01774	0.03621
	388.015	0.01538	0.04318
	388.788	0.01774	0.04596
	389.561	0.01892	0.04318
	390.334	0.01538	0.04457
	391.107	0.01892	0.04178
	391.88	0.02306	0.0376
	392.653	0.01833	0.03482
	393.426	0.01774	0.0376
	394.198	0.02188	0.04596
	394.971	0.02484	0.04875
	395.744	0.02188	0.05432
	396.516	0.01715	0.04178
	397.288	0.02129	0.039
	398.061	0.01833	0.04457
	398.833	0.02365	0.0376
	399.605	0.01656	0.04178
	400.378	0.02188	0.04457
	401.15	0.0207	0.04735
	401.922	0.01892	0.03482
	402.694	0.01892	0.04735
	403.466	0.02129	0.04735
	404.238	0.02011	0.04039
	405.009	0.02011	0.03621
	405.781	0.02011	0.0376
	406.553	0.02247	0.0376
	407.324	0.02306	0.04178
	408.096	0.02011	0.03621
	408.868	0.01715	0.03621
	409.639	0.02365	0.05014
	410.41	0.02247	0.04318
	411.182	0.02188	0.04875
	411.953	0.02425	0.04039
	412.724	0.02425	0.05432
	413.495	0.02129	0.04039
	414.266	0.02484	0.05571
	415.037	0.01952	0.04178
	415.808	0.02129	0.04735
	416.579	0.02306	0.04039
	417.35	0.02011	0.039
	418.12	0.0207	0.03621
	418.891	0.0272	0.05432
	419.662	0.03016	0.04596
	420.432	0.0343	0.06407
	421.203	0.03548	0.05989
	421.973	0.03489	0.05292
	422.743	0.03962	0.06546
	423.514	0.04021	0.0585
	424.284	0.03785	0.05989
	425.054	0.03844	0.0571
	425.824	0.03666	0.05014
	426.594	0.04613	0.06546
	427.364	0.04258	0.05292
	428.134	0.04494	0.05153
	428.904	0.04435	0.05571
	429.673	0.04021	0.05432
	430.443	0.03844	0.05432
	431.213	0.03785	0.05989
	431.982	0.04021	0.0585
	432.752	0.0414	0.05153
	433.521	0.04435	0.0585
	434.29	0.04258	0.06546
	435.06	0.04317	0.0585
	435.829	0.04317	0.06128
	436.598	0.04731	0.0585
	437.367	0.04908	0.07242
	438.136	0.0414	0.06825
	438.905	0.04672	0.06964
	439.674	0.05736	0.06825
	440.443	0.06328	0.07382
	441.212	0.06801	0.07242
	441.98	0.0822	0.09331
	442.749	0.09107	0.08496
	443.517	0.10763	0.11003
	444.286	0.12714	0.13231
	445.054	0.16381	0.14624
	445.823	0.20106	0.14624
	446.591	0.25843	0.17549
	447.359	0.35778	0.23259
	448.127	0.47546	0.28552
	448.896	0.61739	0.36908
	449.664	0.74985	0.53482
	450.432	0.8356	0.72841
	451.199	0.91189	0.83565
	451.967	0.9793	0.89694
	452.735	1	0.87047
	453.503	0.98048	0.72841
	454.27	0.90952	0.63231
	455.038	0.822	0.5766
	455.805	0.70491	0.50557
	456.573	0.59728	0.44568
	457.34	0.52986	0.39554
	458.107	0.44826	0.33705
	458.875	0.38912	0.28969
	459.642	0.34536	0.27298
	460.409	0.29864	0.22423
	461.176	0.25488	0.19916
	461.943	0.21585	0.1727
	462.71	0.19574	0.16713
	463.477	0.17327	0.13788
	464.243	0.1508	0.12674
	465.01	0.12951	0.11003
	465.777	0.11354	0.10028
	466.543	0.10349	0.09192
	467.31	0.09048	0.08635
	468.076	0.0887	0.09053
	468.843	0.0822	0.07939
	469.609	0.07924	0.07521
	470.375	0.0822	0.08635
	471.141	0.09166	0.11421
	471.907	0.07983	0.08914
	472.673	0.07806	0.08078
	473.439	0.07924	0.07799
	474.205	0.07924	0.09331
	474.971	0.07806	0.09471
	475.737	0.08279	0.10028
	476.502	0.07037	0.08357
	477.268	0.07451	0.07521
	478.034	0.07156	0.07521
	478.799	0.06564	0.07103
	479.564	0.06919	0.08078
	480.33	0.05855	0.07521
	481.095	0.05855	0.07103
	481.86	0.05441	0.05571
	482.625	0.04967	0.05989
	483.391	0.04908	0.0585
	484.156	0.0414	0.05153
	484.92	0.03962	0.05292
	485.685	0.04199	0.04735
	486.45	0.03607	0.04735
	487.215	0.03844	0.04875
	487.98	0.055	0.06546
	488.744	0.05973	0.06964
	489.509	0.07037	0.06825
	490.273	0.07865	0.07242
	491.037	0.08457	0.08914
	491.802	0.08752	0.11421
	492.566	0.08752	0.10306
	493.33	0.09048	0.09053
	494.094	0.08752	0.07939
	494.858	0.07629	0.06685
	495.622	0.07156	0.06128
	496.386	0.06209	0.07103
	497.15	0.05677	0.05989
	497.914	0.05618	0.07242
	498.678	0.05204	0.07382
	499.441	0.06209	0.06128
	500.205	0.05441	0.06685
	500.968	0.06682	0.06267
	501.732	0.0686	0.06964
	502.495	0.06978	0.06964
	503.258	0.07392	0.08357
	504.021	0.0822	0.0766
	504.785	0.08575	0.08635
	505.548	0.09521	0.08496
	506.311	0.09994	0.09889
	507.074	0.10585	0.10864
	507.836	0.11946	0.1156
	508.599	0.12123	0.11142
	509.362	0.11946	0.1156
	510.125	0.13069	0.11978
	510.887	0.12951	0.1156
	511.65	0.13069	0.12396
	512.412	0.12123	0.11421
	513.175	0.12419	0.11978
	513.937	0.11591	0.10446
	514.699	0.11295	0.11838
	515.461	0.10349	0.09889
	516.223	0.09403	0.09053
	516.985	0.0887	0.09889
	517.747	0.07924	0.09471
	518.509	0.07392	0.08635
	519.271	0.07569	0.08635
	520.033	0.06742	0.07242
	520.794	0.06209	0.0766
	521.556	0.05795	0.06685
	522.318	0.05263	0.07382
	523.079	0.05027	0.05571
	523.84	0.04613	0.07382
	524.602	0.04317	0.06267
	525.363	0.03312	0.0585
	526.124	0.02898	0.04457
	526.885	0.03253	0.05153
	527.646	0.03016	0.04596
	528.407	0.03193	0.04735
	529.168	0.02957	0.04318
	529.929	0.02661	0.05432
	530.69	0.0272	0.04457
	531.451	0.0272	0.06267
	532.211	0.02543	0.04875
	532.972	0.02602	0.05153
	533.732	0.02779	0.05014
	534.493	0.0207	0.04178
	535.253	0.02306	0.04039
	536.013	0.02306	0.04596
	536.773	0.01833	0.04318
	537.534	0.01952	0.04178
	538.294	0.01892	0.04596
	539.054	0.01715	0.04875
	539.813	0.01715	0.0376
	540.573	0.0207	0.039
	541.333	0.01656	0.04039
	542.093	0.02425	0.05153
	542.852	0.01656	0.04735
	543.612	0.01774	0.04318
	544.371	0.01952	0.039
	545.131	0.02011	0.04039
	545.89	0.0207	0.05571
	546.649	0.01656	0.039
	547.409	0.01656	0.04457
	548.168	0.01715	0.05014
	548.927	0.01952	0.04039
	549.686	0.01597	0.04178
	550.445	0.02011	0.04178
	551.203	0.01597	0.04735
	551.962	0.02011	0.04596
	552.721	0.0207	0.04039
	553.48	0.01952	0.04318
	554.238	0.01301	0.02786
	554.997	0.02011	0.04875
	555.755	0.01833	0.05153
	556.513	0.01892	0.05292
	557.272	0.01715	0.04039
	558.03	0.01774	0.039
	558.788	0.01833	0.04039
	559.546	0.01952	0.04457
	560.304	0.01715	0.039
	561.062	0.01892	0.039
	561.82	0.01656	0.04178
	562.577	0.01952	0.0376
	563.335	0.01892	0.04735
	564.093	0.01892	0.04178
	564.85	0.02011	0.04457
	565.608	0.01833	0.04735
	566.365	0.01597	0.04318
	567.122	0.0207	0.05153
	567.879	0.02129	0.04596
	568.637	0.02011	0.04178
	569.394	0.01242	0.03203
	570.151	0.01952	0.04596
	570.908	0.01538	0.03064
	571.665	0.02011	0.04457
	572.421	0.01715	0.04457
	573.178	0.01833	0.04039
	573.935	0.01833	0.03482
	574.691	0.01952	0.039
	575.448	0.01656	0.0376
	576.204	0.01715	0.039
	576.961	0.02011	0.04178
	577.717	0.01597	0.04596
	578.473	0.01774	0.04178
	579.229	0.01833	0.04178
	579.985	0.02188	0.04875
	580.741	0.01833	0.04178
	581.497	0.02011	0.04318
	582.253	0.02306	0.05014
	583.009	0.02484	0.0571
	583.765	0.02011	0.05292
	584.52	0.0207	0.04596
	585.276	0.01892	0.04735
	586.031	0.02129	0.04457
	586.787	0.02188	0.04875
	587.542	0.02425	0.04875
	588.297	0.02188	0.04596
	589.052	0.01952	0.04318
	589.808	0.02425	0.05989
	590.563	0.02365	0.05432
	591.318	0.02543	0.05292
	592.072	0.02484	0.06407
	592.827	0.02425	0.06128
	593.582	0.02425	0.06267
	594.337	0.02247	0.05571
	595.091	0.02365	0.06128
	595.846	0.02602	0.06825
	596.6	0.02306	0.06407
	597.355	0.02306	0.04735
	598.109	0.0272	0.06267
	598.863	0.02484	0.05432
	599.617	0.02247	0.0585
	600.371	0.0272	0.05989
	601.125	0.02602	0.06128
	601.879	0.02365	0.0571
	602.633	0.02484	0.05292
	603.387	0.02484	0.0571
	604.141	0.02306	0.05014
	604.894	0.02011	0.0571
	605.648	0.01952	0.04875
	606.401	0.01952	0.05014
	607.155	0.01538	0.04178
	607.908	0.01892	0.04457
	608.661	0.02129	0.05432
	609.414	0.01478	0.04178
	610.167	0.02306	0.05292
	610.92	0.01892	0.04875
	611.673	0.01892	0.04318
	612.426	0.01833	0.04596
	613.179	0.01656	0.04039
	613.932	0.01597	0.04178
	614.684	0.02011	0.04735
	615.437	0.01715	0.04039
	616.189	0.01242	0.03482
	616.942	0.02129	0.05153
	617.694	0.01478	0.04178
	618.446	0.01833	0.0376
	619.199	0.01774	0.04596
	619.951	0.01833	0.04039
	620.703	0.01892	0.05153
	621.455	0.01538	0.02925
	622.207	0.01892	0.04178
	622.958	0.01715	0.04318
	623.71	0.01597	0.04039
	624.462	0.02188	0.039
	625.213	0.01774	0.04039
	625.965	0.01833	0.03203
	626.716	0.01715	0.0376
	627.468	0.01715	0.03203
	628.219	0.01538	0.0376
	628.97	0.01715	0.04596
	629.721	0.01656	0.04039
	630.472	0.01419	0.0376
	631.223	0.01478	0.03482
	631.974	0.01597	0.04039
	632.725	0.01774	0.04178
	633.476	0.01952	0.04457
	634.226	0.01538	0.039
	634.977	0.02011	0.04039
	635.728	0.02011	0.04318
	636.478	0.02188	0.04318
	637.228	0.02188	0.04875
	637.979	0.0207	0.05292
	638.729	0.02188	0.04596
	639.479	0.02543	0.05432
	640.229	0.02365	0.05571
	640.979	0.02543	0.05989
	641.729	0.02484	0.06825
	642.479	0.03371	0.07382
	643.228	0.03253	0.08217
	643.978	0.03371	0.08774
	644.728	0.03666	0.10028
	645.477	0.04021	0.12813
	646.227	0.04317	0.12953
	646.976	0.04672	0.14067
	647.725	0.04199	0.14485
	648.474	0.05381	0.14624
	649.224	0.05322	0.1546
	649.973	0.04967	0.13788
	650.722	0.05145	0.14485
	651.471	0.04376	0.14206
	652.219	0.04672	0.14345
	652.968	0.04672	0.12117
	653.717	0.04672	0.11838
	654.465	0.04494	0.09053
	655.214	0.04199	0.10306
	655.962	0.0414	0.09889
	656.711	0.04021	0.1156
	657.459	0.04258	0.12813
	658.207	0.04199	0.11978
	658.955	0.0408	0.10167
	659.703	0.04435	0.1156
	660.451	0.04613	0.10724
	661.199	0.04731	0.1156
	661.947	0.04021	0.11699
	662.695	0.04376	0.11838
	663.442	0.0479	0.10306
	664.19	0.04494	0.1156
	664.937	0.03962	0.10306
	665.685	0.03607	0.09749
	666.432	0.03607	0.09192
	667.179	0.03312	0.08914
	667.927	0.03193	0.07799
	668.674	0.02839	0.07242
	669.421	0.02484	0.06546
	670.168	0.02365	0.0571
	670.914	0.02247	0.0585
	671.661	0.02188	0.04735
	672.408	0.02011	0.0571
	673.155	0.02484	0.05571
	673.901	0.02602	0.05571
	674.648	0.02188	0.06267
	675.394	0.02543	0.0571
	676.14	0.01833	0.05989
	676.887	0.02247	0.05989
	677.633	0.0207	0.05432
	678.379	0.0207	0.05571
	679.125	0.01892	0.05571
	679.871	0.02188	0.05153
	680.617	0.02011	0.04735
	681.362	0.02129	0.05292
	682.108	0.02365	0.06685
	682.854	0.02484	0.06407
	683.599	0.02188	0.06825
	684.345	0.02306	0.05989
	685.09	0.02661	0.08217
	685.835	0.02306	0.07521
	686.58	0.02779	0.08635
	687.326	0.03016	0.08078
	688.071	0.03075	0.10864
	688.816	0.03371	0.13649
	689.56	0.03666	0.14763
	690.305	0.0414	0.16852
	691.05	0.04376	0.16992
	691.795	0.05086	0.18942
	692.539	0.05086	0.20195
	693.284	0.05559	0.21866
	694.028	0.04908	0.22423
	694.772	0.05441	0.26602
	695.517	0.06268	0.30223
	696.261	0.06446	0.30641
	697.005	0.06919	0.32451
	697.749	0.07096	0.32591
	698.493	0.06328	0.30919
	699.237	0.06742	0.28412
	699.98	0.0615	0.30362
	700.724	0.05618	0.28552
	701.468	0.05914	0.27019
	702.211	0.05559	0.25766
	702.955	0.05381	0.2312
	703.698	0.06032	0.24234
	704.441	0.05381	0.21866
	705.185	0.04494	0.19499
	705.928	0.04199	0.18245
	706.671	0.04554	0.18802
	707.414	0.04849	0.17549
	708.157	0.0408	0.1532
	708.899	0.0408	0.17827
	709.642	0.04435	0.16156
	710.385	0.0408	0.15181
	711.127	0.04199	0.14763
	711.87	0.04258	0.14206
	712.612	0.04258	0.13649
	713.355	0.04021	0.13231
	714.097	0.04435	0.14763
	714.839	0.04258	0.1337
	715.581	0.03903	0.15599
	716.323	0.04554	0.16017
	717.065	0.04849	0.16295
	717.807	0.04317	0.17131
	718.549	0.05086	0.18106
	719.29	0.05736	0.1727
	720.032	0.05559	0.18384
	720.773	0.05855	0.18245
	721.515	0.06387	0.21448
	722.256	0.06032	0.22006
	722.997	0.06742	0.22841
	723.738	0.06505	0.22563
	724.48	0.07215	0.23259
	725.221	0.07096	0.23398
	725.962	0.07274	0.2688
	726.702	0.08043	0.30919
	727.443	0.08516	0.29387
	728.184	0.09284	0.32312
	728.924	0.09639	0.33426
	729.665	0.09225	0.34958
	730.405	0.10645	0.39415
	731.146	0.1094	0.39554
	731.886	0.09994	0.34819
	732.626	0.10704	0.38022
	733.366	0.10763	0.41504
	734.106	0.11413	0.4429
	734.846	0.11236	0.42758
	735.586	0.12123	0.44429
	736.326	0.12537	0.43593
	737.066	0.1236	0.48468
	737.805	0.12419	0.46797
	738.545	0.13128	0.45682
	739.284	0.13128	0.48189
	740.024	0.13187	0.47911
	740.763	0.13779	0.50836
	741.502	0.13365	0.48886
	742.241	0.14015	0.57521
	742.98	0.13306	0.56128
	743.719	0.13601	0.56685
	744.458	0.13187	0.52089
	745.197	0.12714	0.51253
	745.936	0.13187	0.48329
	746.674	0.12537	0.41922
	747.413	0.11709	0.43036
	748.151	0.12419	0.44429
	748.89	0.11059	0.41365
	749.628	0.11295	0.37187
	750.366	0.10112	0.37047
	751.104	0.09758	0.37744
	751.842	0.09521	0.38022
	752.58	0.09166	0.36351
	753.318	0.09225	0.34401
	754.056	0.09048	0.31198
	754.794	0.07806	0.29666
	755.532	0.07747	0.2883
	756.269	0.07865	0.25487
	757.007	0.07688	0.27298
	757.744	0.07629	0.26462
	758.481	0.06919	0.25766
	759.218	0.06978	0.2507
	759.956	0.06623	0.2493
	760.693	0.05855	0.22981
	761.43	0.05795	0.22006
	762.166	0.06268	0.22284
	762.903	0.055	0.19916
	763.64	0.05855	0.20056
	764.377	0.05914	0.19499
	765.113	0.06091	0.18384
	765.85	0.05795	0.19359
	766.586	0.05736	0.18384
	767.322	0.04967	0.16852
	768.059	0.05204	0.17827
	768.795	0.05441	0.18942
	769.531	0.05855	0.17688
	770.267	0.05736	0.17688
	771.003	0.05263	0.17967
	771.738	0.05914	0.17549
	772.474	0.055	0.17688
	773.21	0.06682	0.18942
	773.945	0.06328	0.19081
	774.681	0.06801	0.20752
	775.416	0.07037	0.22284
	776.151	0.0751	0.22423
	776.886	0.07924	0.24513
	777.622	0.09048	0.28412
	778.357	0.09698	0.29944
	779.092	0.0958	0.30641
	779.826	0.10881	0.33705
	780.561	0.11059	0.32869
	781.296	0.11354	0.32451
	782.03	0.11886	0.37326
	782.765	0.13069	0.33983
	783.499	0.13365	0.35097
	784.234	0.13956	0.37187
	784.968	0.14666	0.41504
	785.702	0.14725	0.37604
	786.436	0.16203	0.38719
	787.17	0.16499	0.42201
	787.904	0.17859	0.42618
	788.638	0.17978	0.37465
	789.372	0.18332	0.41226
	790.106	0.19338	0.4805
	790.839	0.19042	0.5
	791.573	0.20461	0.50557
	792.306	0.20816	0.47632
	793.039	0.21762	0.47493
	793.773	0.22531	0.539
	794.506	0.23773	0.55571
	795.239	0.25133	0.59331
	795.972	0.26257	0.60028
	796.705	0.27853	0.7312
	797.438	0.29864	0.75348
	798.17	0.30928	0.75348
	798.903	0.31934	0.73816
	799.635	0.33767	0.76602
	800.368	0.34299	0.80501
	801.1	0.35955	0.83705
	801.833	0.36192	0.83426
	802.565	0.3631	0.76741
	803.297	0.36783	0.82173
	804.029	0.3767	0.87465
	804.761	0.36132	1
	805.493	0.36428	0.91922
	806.225	0.35719	0.87326
	806.956	0.34477	0.8078
	807.688	0.32407	0.79944
	808.419	0.31106	0.77855
	809.151	0.27794	0.73538
	809.882	0.25902	0.65042
	810.614	0.25074	0.56825
	811.345	0.22413	0.48189
	812.076	0.20284	0.42897
	812.807	0.2058	0.42479
	813.538	0.1709	0.39694
	814.269	0.17031	0.39415
	814.999	0.15198	0.38997
	815.73	0.14488	0.35794
	816.461	0.13661	0.31198
	817.191	0.1236	0.27716
	817.921	0.11532	0.27437
	818.652	0.10881	0.24234
	819.382	0.10763	0.23955
	820.112	0.09639	0.25487
	820.842	0.09166	0.23955
	821.572	0.09166	0.22006
	822.302	0.08811	0.19081
	823.032	0.07865	0.19359
	823.761	0.06919	0.18942
	824.491	0.0686	0.18524
	825.221	0.07096	0.17827
	825.95	0.06328	0.16992
	826.679	0.05736	0.15042
	827.409	0.06032	0.14624
	828.138	0.05027	0.12535
	828.867	0.05381	0.11978
	829.596	0.04849	0.12256
	830.325	0.04317	0.10864
	831.054	0.04199	0.09889
	831.782	0.03489	0.09749
	832.511	0.03548	0.09889
	833.24	0.0414	0.09053
	833.968	0.03075	0.09053
	834.697	0.03075	0.07382
	835.425	0.02661	0.06407
	836.153	0.02484	0.0585
	836.881	0.02602	0.04318
	837.609	0.02247	0.03482
	838.337	0.01656	0.03203
	839.065	0.01538	0.03482
	839.793	0.0136	0.03203
	840.52	0.02011	0.04875
	841.248	0.01597	0.03482
	841.976	0.02129	0.04735
	842.703	0.01597	0.03203
	843.43	0.01597	0.03064
	844.158	0.01538	0.03482
	844.885	0.01833	0.039
	845.612	0.01597	0.04735
	846.339	0.0136	0.04457
	847.066	0.01478	0.0376
	847.792	0.02247	0.04735
	848.519	0.01656	0.04457
	849.246	0.01892	0.04875
	849.972	0.01656	0.039
	850.699	0.01715	0.03621
	851.425	0.01833	0.04039
	852.151	0.01892	0.04596
	852.878	0.01774	0.05432
	853.604	0.01419	0.03621
	854.33	0.01419	0.0376
	855.056	0.01892	0.04318
	855.781	0.01833	0.039
	856.507	0.01774	0.04457
	857.233	0.02129	0.03343
	857.958	0.01597	0.03621
	858.684	0.01892	0.04875
	859.409	0.01774	0.04457
	860.134	0.01774	0.04039
	860.86	0.02011	0.04457
	861.585	0.01833	0.039
	862.31	0.0136	0.0376
	863.035	0.01952	0.04039
	863.76	0.02011	0.04596
	864.484	0.01478	0.039
	865.209	0.02011	0.04735
	865.933	0.0207	0.04875
	866.658	0.01774	0.03482
	867.382	0.01597	0.039
	868.107	0.01715	0.04039
	868.831	0.01833	0.05153
	869.555	0.01833	0.03621
	870.279	0.01774	0.04178
	871.003	0.01597	0.04178
	871.727	0.01597	0.04457
	872.451	0.01833	0.04039
	873.174	0.01597	0.04039
	873.898	0.01597	0.039
	874.621	0.01774	0.04318
	875.345	0.01774	0.04596
	876.068	0.01774	0.03482
	876.791	0.02247	0.04457
	877.514	0.02011	0.04735
	878.237	0.0207	0.04318
	878.96	0.01656	0.03064
	879.683	0.01597	0.04318
	880.406	0.01538	0.03621
	881.129	0.01833	0.04596
	881.851	0.0136	0.03343
	882.574	0.02011	0.0376
	883.296	0.02129	0.04457
	884.019	0.01715	0.03343
	884.741	0.01597	0.04039
	885.463	0.01952	0.039
	886.185	0.01892	0.0376
	886.907	0.01715	0.04178
	887.629	0.01656	0.04178
	888.35	0.0207	0.04318
	889.072	0.01892	0.04039
	889.794	0.01538	0.04178
	890.515	0.02011	0.039
	891.237	0.01892	0.04735
	891.958	0.01538	0.0376
	892.679	0.01715	0.0376
	893.4	0.01715	0.04457
	894.121	0.01538	0.039
	894.842	0.01892	0.03064
	895.563	0.02129	0.04039
	896.284	0.01892	0.04457
	897.005	0.01597	0.0376
	897.725	0.01478	0.04178
	898.446	0.02011	0.04318
	899.166	0.01656	0.02507
	899.886	0.01597	0.03064
	900.607	0.02011	0.039
	901.327	0.01656	0.03482
	902.047	0.01715	0.04039
	902.767	0.01419	0.02925
	903.487	0.01419	0.03621
	904.206	0.01656	0.04039
	904.926	0.01892	0.04178
	905.646	0.0136	0.03203
	906.365	0.01774	0.04039
	907.084	0.01656	0.04178
	907.804	0.01833	0.04318
	908.523	0.01952	0.0376
	909.242	0.01656	0.0376
	909.961	0.01892	0.04735
	910.68	0.01597	0.0376
	911.399	0.01715	0.04178
	912.118	0.01833	0.04875
	912.836	0.01419	0.0376
	913.555	0.01892	0.03621
	914.273	0.01774	0.04178
	914.992	0.01952	0.04596
	915.71	0.01833	0.03482
	916.428	0.01774	0.04457
	917.146	0.01538	0.04039
	917.864	0.01419	0.0376
	918.582	0.01715	0.04039
	919.3	0.01715	0.04178
	920.018	0.0207	0.04735
	920.735	0.02425	0.04735
	921.453	0.01715	0.039
	922.17	0.01419	0.03482
	922.888	0.01833	0.05014
	923.605	0.01538	0.03203
	924.322	0.02365	0.05014
	925.039	0.01952	0.04318
	925.756	0.0207	0.04596
	926.473	0.02011	0.04596
	927.19	0.01774	0.04318
	927.907	0.01538	0.04039
	928.623	0.01952	0.0376
	929.34	0.01774	0.04178
	930.056	0.02247	0.04875
	930.772	0.01833	0.03621
	931.489	0.01774	0.04596
	932.205	0.01419	0.0376
	932.921	0.01478	0.03343
	933.637	0.01656	0.05014
	934.353	0.01478	0.03482
	935.069	0.01952	0.039
	935.784	0.02306	0.04875
	936.5	0.01715	0.04178
	937.215	0.01715	0.04735
	937.931	0.01715	0.04039
	938.646	0.01419	0.03621
	939.361	0.02188	0.04039
	940.076	0.01833	0.03343
	940.791	0.01892	0.04875
	941.506	0.01656	0.04039
	942.221	0.01597	0.039
	942.936	0.01478	0.039
	943.65	0.01892	0.04039
	944.365	0.01952	0.03482
	945.079	0.01774	0.03482
	945.794	0.01833	0.04596
	946.508	0.01952	0.03343
	947.222	0.01715	0.03621
	947.936	0.01715	0.04318
	948.65	0.0136	0.04318
	949.364	0.01538	0.04178
	950.078	0.01419	0.03621
	950.792	0.01952	0.04596
	951.505	0.02129	0.04596
	952.219	0.01715	0.039
	952.932	0.01538	0.0376
	953.645	0.01478	0.04039
	954.359	0.01538	0.03343
	955.072	0.01774	0.04039
	955.785	0.01597	0.04178
	956.498	0.01656	0.0376
	957.211	0.01478	0.04039
	957.923	0.01952	0.05014
	958.636	0.02011	0.0585
	959.349	0.01833	0.0376
	960.061	0.01833	0.04178
	960.773	0.01538	0.04318
	961.486	0.01774	0.04318
	962.198	0.01656	0.04875
	962.91	0.01774	0.03482
	963.622	0.01124	0.03343
	964.334	0.01597	0.04178
	965.046	0.01538	0.03482
	965.757	0.01538	0.03482
	966.469	0.01419	0.03482
	967.181	0.01538	0.03482
	967.892	0.01478	0.03621
	968.603	0.0136	0.02646
	969.314	0.01478	0.04318
	970.026	0.01301	0.03343
	970.737	0.01242	0.03064
	971.448	0.01242	0.03482
	972.158	0.01538	0.03064
	972.869	0.01538	0.03621
	973.58	0.01538	0.02786
	974.29	0.01774	0.03482
	975.001	0.01538	0.02925
	975.711	0.01597	0.02646
	976.421	0.01656	0.03343
	977.132	0.01301	0.02925
	977.842	0.01419	0.03064
	978.552	0.000591366	0.00139
	979.262	0	0.00418
	979.971	0.00177	0.00279
	980.681	0.00237	0
