# Supplementary material for: Axial localization and tracking of self-interference nanoparticles by lateral point spread functions
Source: Nat Commun. 2021 Apr 1;12:2019. doi: 10.1038/s41467-021-22283-0 (PMC8016974; doi:10.1038/s41467-021-22283-0)
Supplement: Supplementary file 5 — Source Data [file 41467_2021_22283_MOESM5_ESM.zip › Data+Figure+3g-j.xlsx]

## Sheet: Sheet1
FWHM	Spacer	FWHM	FWHM-	FWHM+		iFWHM	Spacer	iFWHM	iFWHM-	iFWHM+		Depth	Spacer	Depth	Depth-	Depth+		Area	Spacer	Area	Area-	Area+
	70.0239	214.716	210.051	219.38			70.031	4.61056e-18	4.61056e-18	4.61056e-18			70.0227	0	0	0			70.0125	228.701	221.545	235.858
	70.0765	214.726	210.062	219.391			70.0915	4.42614e-18	4.42614e-18	4.42614e-18			70.0903	0	0	0			70.062	228.705	221.548	235.862
	70.129	214.737	210.072	219.402			70.1521	4.24172e-18	4.24172e-18	4.24172e-18			70.1579	0	0	0			70.1114	228.709	221.552	235.866
	70.1816	214.748	210.083	219.413			70.2127	4.05729e-18	4.05729e-18	4.05729e-18			70.2255	0	0	0			70.1609	228.713	221.556	235.87
	70.2342	214.759	210.094	219.424			70.2733	3.87287e-18	3.87287e-18	3.87287e-18			70.2931	0	0	0			70.2103	228.717	221.56	235.874
	70.2868	214.77	210.104	219.435			70.3339	3.68845e-18	3.68845e-18	3.68845e-18			70.3607	0	0	0			70.2598	228.721	221.564	235.878
	70.3394	214.781	210.115	219.446			70.3945	3.50403e-18	3.50403e-18	3.50403e-18			70.4283	0	0	0			70.3092	228.725	221.567	235.882
	70.392	214.792	210.126	219.458			70.4551	3.3196e-18	3.3196e-18	3.3196e-18			70.496	0	0	0			70.3587	228.728	221.571	235.886
	70.4446	214.803	210.137	219.469			70.5156	3.13518e-18	3.13518e-18	3.13518e-18			70.5636	0	0	0			70.4081	228.732	221.575	235.89
	70.4971	214.814	210.148	219.48			70.5762	2.95076e-18	2.95076e-18	2.95076e-18			70.6312	0	0	0			70.4576	228.736	221.579	235.894
	70.5497	214.825	210.159	219.491			70.6368	2.76634e-18	2.76634e-18	2.76634e-18			70.6988	0	0	0			70.5071	228.74	221.583	235.898
	70.6023	214.836	210.169	219.502			70.6974	2.58191e-18	2.58191e-18	2.58191e-18			70.7664	0	0	0			70.5565	228.745	221.587	235.902
	70.6549	214.847	210.18	219.514			70.758	2.39749e-18	2.39749e-18	2.39749e-18			70.834	0	0	0			70.606	228.749	221.591	235.906
	70.7075	214.858	210.191	219.525			70.8186	2.21307e-18	2.21307e-18	2.21307e-18			70.9016	0	0	0			70.6554	228.753	221.595	235.91
	70.7601	214.869	210.202	219.536			70.8792	2.02865e-18	2.02865e-18	2.02865e-18			70.9692	0	0	0			70.7049	228.757	221.599	235.915
	70.8127	214.881	210.213	219.548			70.9398	1.84422e-18	1.84422e-18	1.84422e-18			71.0368	0	0	0			70.7543	228.761	221.603	235.919
	70.8652	214.892	210.224	219.559			71.0003	1.6598e-18	1.6598e-18	1.6598e-18			71.1044	0	0	0			70.8038	228.765	221.607	235.923
	70.9178	214.903	210.236	219.571			71.0609	1.47538e-18	1.47538e-18	1.47538e-18			71.172	0	0	0			70.8532	228.769	221.611	235.927
	70.9704	214.914	210.247	219.582			71.1215	1.29096e-18	1.29096e-18	1.29096e-18			71.2396	0	0	0			70.9027	228.774	221.615	235.932
	71.023	214.926	210.258	219.594			71.1821	1.10653e-18	1.10653e-18	1.10653e-18			71.3072	0	0	0			70.9522	228.778	221.62	235.936
	71.0756	214.937	210.269	219.605			71.2427	9.22112e-19	9.22112e-19	9.22112e-19			71.3748	0	0	0			71.0016	228.782	221.624	235.941
	71.1282	214.948	210.28	219.617			71.3033	7.3769e-19	7.3769e-19	7.3769e-19			71.4424	0	0	0			71.0511	228.786	221.628	235.945
	71.1808	214.96	210.291	219.628			71.3639	5.53267e-19	5.53267e-19	5.53267e-19			71.5101	0	0	0			71.1005	228.791	221.632	235.949
	71.2333	214.971	210.303	219.64			71.4244	3.68845e-19	3.68845e-19	3.68845e-19			71.5777	0	0	0			71.15	228.795	221.636	235.954
	71.2859	214.983	210.314	219.652			71.485	1.84422e-19	1.84422e-19	1.84422e-19			71.6453	0	0	0			71.1994	228.8	221.641	235.958
	71.3385	214.994	210.325	219.663			71.5456	0	0	0			71.7129	0	0	0			71.2489	228.804	221.645	235.963
	71.3911	215.006	210.337	219.675			71.6062	0	0	0			71.7805	0	0	0			71.2983	228.809	221.65	235.968
	71.4437	215.017	210.348	219.687			71.6668	0	0	0			71.8481	0	0	0			71.3478	228.813	221.654	235.972
	71.4963	215.029	210.36	219.699			71.7274	0	0	0			71.9157	0	0	0			71.3972	228.818	221.658	235.977
	71.5488	215.041	210.371	219.71			71.788	0	0	0			71.9833	0	0	0			71.4467	228.822	221.663	235.982
	71.6014	215.041	210.371	219.71			71.8485	0	0	0			72.0509	0	0	0			71.4962	228.827	221.667	235.986
	71.654	215.051	210.372	219.73			71.9091	0	0	0			72.1185	0	0	0			71.5456	228.832	221.672	235.991
	71.7066	215.061	210.372	219.75			71.9697	0	0	0			72.1861	0	0	0			71.5951	228.836	221.677	235.996
	71.7592	215.071	210.372	219.77			72.0303	0	0	0			72.2537	0	0	0			71.6445	228.836	221.677	235.996
	71.8118	215.081	210.373	219.789			72.0909	0	0	0			72.3213	0	0	0			71.694	228.83	221.666	235.994
	71.8644	215.091	210.373	219.809			72.1515	0	0	0			72.3889	0	0	0			71.7434	228.824	221.656	235.992
	71.9169	215.102	210.374	219.829			72.2121	0	0	0			72.4566	0	0	0			71.7929	228.818	221.645	235.99
	71.9695	215.112	210.375	219.849			72.2726	0	0	0			72.5242	0	0	0			71.8423	228.811	221.635	235.988
	72.0221	215.122	210.375	219.869			72.3332	0	0	0			72.5918	0	0	0			71.8918	228.805	221.625	235.986
	72.0747	215.132	210.376	219.889			72.3938	0	0	0			72.6594	0	0	0			71.9412	228.799	221.615	235.984
	72.1273	215.143	210.376	219.909			72.4544	0	0	0			72.727	0	0	0			71.9907	228.793	221.605	235.982
	72.1799	215.153	210.377	219.929			72.515	0	0	0			72.7946	0	0	0			72.0401	228.787	221.594	235.98
	72.2325	215.164	210.378	219.949			72.5756	0	0	0			72.8622	0	0	0			72.0896	228.781	221.584	235.978
	72.285	215.174	210.379	219.969			72.6362	0	0	0			72.9298	0	0	0			72.1391	228.776	221.574	235.977
	72.3376	215.185	210.38	219.99			72.6967	0	0	0			72.9974	0	0	0			72.1885	228.77	221.564	235.975
	72.3902	215.195	210.38	220.01			72.7573	0	0	0			73.065	0	0	0			72.238	228.764	221.554	235.973
	72.4428	215.206	210.381	220.03			72.8179	0	0	0			73.1326	0	0	0			72.2874	228.758	221.544	235.972
	72.4954	215.216	210.382	220.05			72.8785	0	0	0			73.2002	0	0	0			72.3369	228.752	221.535	235.97
	72.548	215.227	210.383	220.071			72.9391	0	0	0			73.2678	0	0	0			72.3863	228.747	221.525	235.969
	72.6005	215.238	210.384	220.091			72.9997	0	0	0			73.3354	0	0	0			72.4358	228.741	221.515	235.967
	72.6531	215.248	210.385	220.112			73.0603	0	0	0			73.403	0	0	0			72.4852	228.736	221.505	235.966
	72.7057	215.259	210.386	220.132			73.1209	0	0	0			73.4707	0	0	0			72.5347	228.73	221.496	235.965
	72.7583	215.27	210.388	220.153			73.1814	0	0	0			73.5383	0	0	0			72.5842	228.725	221.486	235.963
	72.8109	215.281	210.389	220.173			73.242	0	0	0			73.6059	0	0	0			72.6336	228.719	221.476	235.962
	72.8635	215.292	210.39	220.194			73.3026	0	0	0			73.6735	0	0	0			72.6831	228.714	221.467	235.961
	72.9161	215.303	210.391	220.214			73.3632	0	0	0			73.7411	0	0	0			72.7325	228.709	221.457	235.96
	72.9686	215.314	210.392	220.235			73.4238	0	0	0			73.8087	0	0	0			72.782	228.703	221.448	235.959
	73.0212	215.325	210.394	220.256			73.4844	0	0	0			73.8763	0	0	0			72.8314	228.698	221.438	235.958
	73.0738	215.336	210.395	220.276			73.545	0	0	0			73.9439	0	0	0			72.8809	228.693	221.429	235.957
	73.1264	215.347	210.397	220.297			73.6055	0	0	0			74.0115	0	0	0			72.9303	228.688	221.42	235.956
	73.179	215.358	210.398	220.318			73.6661	0	0	0			74.0791	0	0	0			72.9798	228.683	221.411	235.955
	73.2316	215.369	210.399	220.339			73.7267	0	0	0			74.1467	0	0	0			73.0293	228.678	221.401	235.954
	73.2842	215.38	210.401	220.36			73.7873	0	0	0			74.2143	0	0	0			73.0787	228.673	221.392	235.954
	73.3367	215.392	210.403	220.381			73.8479	0	0	0			74.2819	0	0	0			73.1282	228.668	221.383	235.953
	73.3893	215.403	210.404	220.402			73.9085	0	0	0			74.3495	0	0	0			73.1776	228.663	221.374	235.952
	73.4419	215.414	210.406	220.423			73.9691	0	0	0			74.4172	0	0	0			73.2271	228.659	221.365	235.952
	73.4945	215.426	210.407	220.444			74.0296	0	0	0			74.4848	0	0	0			73.2765	228.654	221.356	235.951
	73.5471	215.437	210.409	220.465			74.0902	0	0	0			74.5524	0	0	0			73.326	228.649	221.348	235.951
	73.5997	215.449	210.411	220.487			74.1508	0	0	0			74.62	0	0	0			73.3754	228.645	221.339	235.95
	73.6523	215.46	210.413	220.508			74.2114	0	0	0			74.6876	0	0	0			73.4249	228.64	221.33	235.95
	73.7048	215.472	210.415	220.529			74.272	0	0	0			74.7552	0	0	0			73.4744	228.636	221.321	235.95
	73.7574	215.484	210.417	220.551			74.3326	0	0	0			74.8228	0	0	0			73.5238	228.631	221.313	235.95
	73.81	215.495	210.418	220.572			74.3932	0	0	0			74.8904	0	0	0			73.5733	228.627	221.304	235.949
	73.8626	215.507	210.42	220.593			74.4537	0	0	0			74.958	0	0	0			73.6227	228.622	221.296	235.949
	73.9152	215.519	210.422	220.615			74.5143	0	0	0			75.0256	0	0	0			73.6722	228.618	221.287	235.949
	73.9678	215.53	210.425	220.636			74.5749	0	0	0			75.0932	0	0	0			73.7216	228.614	221.279	235.949
	74.0203	215.542	210.427	220.658			74.6355	0	0	0			75.1608	0	0	0			73.7711	228.61	221.27	235.949
	74.0729	215.554	210.429	220.68			74.6961	0	0	0			75.2284	0	0	0			73.8205	228.606	221.262	235.949
	74.1255	215.566	210.431	220.701			74.7567	0	0	0			75.296	0	0	0			73.87	228.602	221.254	235.95
	74.1781	215.578	210.433	220.723			74.8173	0	0	0			75.3637	0	0	0			73.9194	228.598	221.246	235.95
	74.2307	215.59	210.436	220.745			74.8778	0	0	0			75.4313	0	0	0			73.9689	228.594	221.237	235.95
	74.2833	215.602	210.438	220.767			74.9384	0	0	0			75.4989	0	0	0			74.0183	228.59	221.229	235.95
	74.3359	215.614	210.44	220.789			74.999	0	0	0			75.5665	0	0	0			74.0678	228.586	221.221	235.951
	74.3885	215.627	210.443	220.811			75.0596	0	0	0			75.6341	0	0	0			74.1173	228.582	221.213	235.951
	74.441	215.639	210.445	220.833			75.1202	0	0	0			75.7017	0	0	0			74.1667	228.578	221.205	235.952
	74.4936	215.651	210.448	220.855			75.1808	0	0	0			75.7693	0	0	0			74.2162	228.575	221.197	235.952
	74.5462	215.663	210.45	220.877			75.2414	0	0	0			75.8369	0	0	0			74.2656	228.571	221.19	235.953
	74.5988	215.676	210.453	220.899			75.302	0	0	0			75.9045	0	0	0			74.3151	228.568	221.182	235.954
	74.6514	215.688	210.456	220.921			75.3625	0	0	0			75.9721	0	0	0			74.3645	228.564	221.174	235.954
	74.704	215.701	210.458	220.943			75.4231	0	0	0			76.0397	0	0	0			74.414	228.561	221.166	235.955
	74.7566	215.713	210.461	220.966			75.4837	0	0	0			76.1073	0	0	0			74.4634	228.557	221.159	235.956
	74.8091	215.726	210.464	220.988			75.5443	0	0	0			76.1749	0	0	0			74.5129	228.554	221.151	235.957
	74.8617	215.738	210.467	221.01			75.6049	0	0	0			76.2425	0	0	0			74.5624	228.551	221.144	235.958
	74.9143	215.751	210.469	221.033			75.6655	0	0	0			76.3101	0	0	0			74.6118	228.547	221.136	235.959
	74.9669	215.764	210.472	221.055			75.7261	0	0	0			76.3778	0	0	0			74.6613	228.544	221.129	235.96
	75.0195	215.777	210.475	221.078			75.7866	0	0	0			76.4454	0	0	0			74.7107	228.541	221.121	235.961
	75.0721	215.789	210.478	221.1			75.8472	0	0	0			76.513	0	0	0			74.7602	228.538	221.114	235.962
	75.1246	215.802	210.482	221.123			75.9078	0	0	0			76.5806	0	0	0			74.8096	228.535	221.107	235.963
	75.1772	215.815	210.485	221.146			75.9684	0	0	0			76.6482	0	0	0			74.8591	228.532	221.1	235.965
	75.2298	215.828	210.488	221.169			76.029	0	0	0			76.7158	0	0	0			74.9085	228.529	221.092	235.966
	75.2824	215.841	210.491	221.191			76.0896	0	0	0			76.7834	0	0	0			74.958	228.526	221.085	235.967
	75.335	215.854	210.494	221.214			76.1502	0	0	0			76.851	0	0	0			75.0075	228.523	221.078	235.969
	75.3876	215.867	210.498	221.237			76.2107	0	0	0			76.9186	0	0	0			75.0569	228.521	221.071	235.97
	75.4402	215.881	210.501	221.26			76.2713	0	0	0			76.9862	0	0	0			75.1064	228.518	221.064	235.972
	75.4927	215.894	210.504	221.283			76.3319	0	0	0			77.0538	0	0	0			75.1558	228.515	221.057	235.973
	75.5453	215.907	210.508	221.306			76.3925	0	0	0			77.1214	0	0	0			75.2053	228.513	221.05	235.975
	75.5979	215.92	210.512	221.329			76.4531	0	0	0			77.189	0	0	0			75.2547	228.51	221.044	235.977
	75.6505	215.934	210.515	221.353			76.5137	0	0	0			77.2566	0	0	0			75.3042	228.508	221.037	235.979
	75.7031	215.947	210.519	221.376			76.5743	0	0	0			77.3242	0	0	0			75.3536	228.505	221.03	235.98
	75.7557	215.961	210.522	221.399			76.6348	0	0	0			77.3919	0	0	0			75.4031	228.503	221.024	235.982
	75.8083	215.974	210.526	221.423			76.6954	0	0	0			77.4595	0	0	0			75.4526	228.501	221.017	235.984
	75.8608	215.988	210.53	221.446			76.756	0	0	0			77.5271	0	0	0			75.502	228.498	221.01	235.986
	75.9134	216.002	210.534	221.47			76.8166	0	0	0			77.5947	0	0	0			75.5515	228.496	221.004	235.988
	75.966	216.015	210.538	221.493			76.8772	0	0	0			77.6623	0	0	0			75.6009	228.494	220.998	235.99
	76.0186	216.029	210.542	221.517			76.9378	0	0	0			77.7299	0	0	0			75.6504	228.492	220.991	235.993
	76.0712	216.043	210.546	221.54			76.9984	0	0	0			77.7975	0	0	0			75.6998	228.49	220.985	235.995
	76.1238	216.057	210.55	221.564			77.0589	0	0	0			77.8651	0	0	0			75.7493	228.488	220.979	235.997
	76.1763	216.071	210.554	221.588			77.1195	0	0	0			77.9327	0	0	0			75.7987	228.486	220.972	235.999
	76.2289	216.085	210.558	221.612			77.1801	0	0	0			78.0003	0	0	0			75.8482	228.484	220.966	236.002
	76.2815	216.099	210.562	221.636			77.2407	0	0	0			78.0679	0	0	0			75.8976	228.482	220.96	236.004
	76.3341	216.113	210.566	221.66			77.3013	0	0	0			78.1355	0	0	0			75.9471	228.48	220.954	236.007
	76.3867	216.127	210.571	221.684			77.3619	0	0	0			78.2031	0	0	0			75.9965	228.479	220.948	236.009
	76.4393	216.141	210.575	221.708			77.4225	0	0	0			78.2707	0	0	0			76.046	228.477	220.942	236.012
	76.4919	216.156	210.579	221.732			77.4831	0	0	0			78.3383	0	0	0			76.0955	228.475	220.936	236.015
	76.5444	216.17	210.584	221.756			77.5436	0	0	0			78.406	0	0	0			76.1449	228.474	220.93	236.017
	76.597	216.184	210.589	221.78			77.6042	0	0	0			78.4736	0	0	0			76.1944	228.472	220.924	236.02
	76.6496	216.199	210.593	221.805			77.6648	0	0	0			78.5412	0	0	0			76.2438	228.471	220.919	236.023
	76.7022	216.213	210.598	221.829			77.7254	0	0	0			78.6088	0	0	0			76.2933	228.469	220.913	236.026
	76.7548	216.228	210.602	221.853			77.786	0	0	0			78.6764	0	0	0			76.3427	228.468	220.907	236.029
	76.8074	216.243	210.607	221.878			77.8466	0	0	0			78.744	0	0	0			76.3922	228.467	220.902	236.032
	76.86	216.257	210.612	221.902			77.9072	0	0	0			78.8116	0	0	0			76.4416	228.465	220.896	236.035
	76.9125	216.272	210.617	221.927			77.9677	0	0	0			78.8792	0	0	0			76.4911	228.464	220.89	236.038
	76.9651	216.287	210.622	221.952			78.0283	0	0	0			78.9468	0	0	0			76.5405	228.463	220.885	236.041
	77.0177	216.302	210.627	221.977			78.0889	0	0	0			79.0144	0	0	0			76.59	228.462	220.88	236.044
	77.0703	216.317	210.632	222.001			78.1495	0	0	0			79.082	0	0	0			76.6395	228.461	220.874	236.047
	77.1229	216.332	210.637	222.026			78.2101	0	0	0			79.1496	0	0	0			76.6889	228.46	220.869	236.051
	77.1755	216.347	210.642	222.051			78.2707	0	0	0			79.2172	0	0	0			76.7384	228.459	220.864	236.054
	77.228	216.362	210.647	222.076			78.3312	0	0	0			79.2848	0	0	0			76.7878	228.458	220.858	236.057
	77.2806	216.377	210.653	222.101			78.3918	0	0	0			79.3525	0	0	0			76.8373	228.457	220.853	236.061
	77.3332	216.392	210.658	222.126			78.4524	0	0	0			79.4201	0	0	0			76.8867	228.456	220.848	236.064
	77.3858	216.407	210.663	222.152			78.513	0	0	0			79.4877	0	0	0			76.9362	228.456	220.843	236.068
	77.4384	216.423	210.669	222.177			78.5736	0	0	0			79.5553	0	0	0			76.9857	228.455	220.838	236.072
	77.491	216.438	210.674	222.202			78.6342	0	0	0			79.6229	0	0	0			77.0351	228.454	220.833	236.075
	77.5436	216.454	210.68	222.228			78.6948	0	0	0			79.6905	0	0	0			77.0846	228.454	220.828	236.079
	77.5961	216.469	210.686	222.253			78.7554	0	0	0			79.7581	0	0	0			77.134	228.453	220.823	236.083
	77.6487	216.485	210.691	222.279			78.8159	0	0	0			79.8257	0	0	0			77.1835	228.453	220.819	236.087
	77.7013	216.501	210.697	222.304			78.8765	0	0	0			79.8933	0	0	0			77.2329	228.452	220.814	236.091
	77.7539	216.516	210.703	222.33			78.9371	0	0	0			79.9609	0	0	0			77.2824	228.452	220.809	236.095
	77.8065	216.532	210.709	222.355			78.9977	0	0	0			80.0285	0	0	0			77.3318	228.451	220.804	236.099
	77.8591	216.548	210.714	222.381			79.0583	0	0	0			80.0961	0	0	0			77.3813	228.451	220.8	236.103
	77.9117	216.564	210.72	222.407			79.1189	0	0	0			80.1637	0	0	0			77.4307	228.451	220.795	236.107
	77.9643	216.58	210.726	222.433			79.1795	0	0	0			80.2313	0	0	0			77.4802	228.451	220.791	236.111
	78.0168	216.596	210.733	222.459			79.24	0	0	0			80.2989	0	0	0			77.5297	228.451	220.786	236.115
	78.0694	216.612	210.739	222.485			79.3006	0	0	0			80.3666	0	0	0			77.5791	228.451	220.782	236.119
	78.122	216.628	210.745	222.511			79.3612	0	0	0			80.4342	0	0	0			77.6286	228.451	220.777	236.124
	78.1746	216.644	210.751	222.537			79.4218	0	0	0			80.5018	0	0	0			77.678	228.451	220.773	236.128
	78.2272	216.66	210.757	222.563			79.4824	0	0	0			80.5694	0	0	0			77.7275	228.451	220.769	236.133
	78.2798	216.677	210.764	222.59			79.543	0	0	0			80.637	0	0	0			77.7769	228.451	220.765	236.137
	78.3323	216.693	210.77	222.616			79.6036	0	0	0			80.7046	0	0	0			77.8264	228.451	220.761	236.142
	78.3849	216.71	210.777	222.642			79.6642	0	0	0			80.7722	0	0	0			77.8758	228.451	220.756	236.146
	78.4375	216.726	210.783	222.669			79.7247	0	0	0			80.8398	0	0	0			77.9253	228.452	220.752	236.151
	78.4901	216.743	210.79	222.695			79.7853	0	0	0			80.9074	0	0	0			77.9748	228.452	220.748	236.155
	78.5427	216.759	210.796	222.722			79.8459	0	0	0			80.975	0	0	0			78.0242	228.452	220.744	236.16
	78.5953	216.776	210.803	222.749			79.9065	0	0	0			81.0426	0	0	0			78.0737	228.453	220.74	236.165
	78.6479	216.793	210.81	222.775			79.9671	0	0	0			81.1102	0	0	0			78.1231	228.453	220.737	236.17
	78.7004	216.809	210.817	222.802			80.0277	0	0	0			81.1778	0	0	0			78.1726	228.454	220.733	236.175
	78.753	216.826	210.824	222.829			80.0883	0	0	0			81.2454	0	0	0			78.222	228.454	220.729	236.18
	78.8056	216.843	210.831	222.856			80.1488	0	0	0			81.313	0	0	0			78.2715	228.455	220.725	236.185
	78.8582	216.86	210.838	222.883			80.2094	0	0	0			81.3807	0	0	0			78.3209	228.456	220.722	236.19
	78.9108	216.877	210.845	222.91			80.27	0	0	0			81.4483	0	0	0			78.3704	228.456	220.718	236.195
	78.9634	216.894	210.852	222.937			80.3306	0	0	0			81.5159	0	0	0			78.4198	228.457	220.714	236.2
	79.016	216.911	210.859	222.964			80.3912	0	0	0			81.5835	0	0	0			78.4693	228.458	220.711	236.205
	79.0685	216.929	210.866	222.991			80.4518	0	0	0			81.6511	0	0	0			78.5187	228.459	220.707	236.211
	79.1211	216.946	210.873	223.019			80.5123	0	0	0			81.7187	0	0	0			78.5682	228.46	220.704	236.216
	79.1737	216.963	210.881	223.046			80.5729	0	0	0			81.7863	0	0	0			78.6177	228.461	220.701	236.221
	79.2263	216.981	210.888	223.073			80.6335	0	0	0			81.8539	0	0	0			78.6671	228.462	220.697	236.227
	79.2789	216.998	210.895	223.101			80.6941	0	0	0			81.9215	0	0	0			78.7166	228.463	220.694	236.232
	79.3315	217.016	210.903	223.128			80.7547	0	0	0			81.9891	0	0	0			78.766	228.464	220.691	236.238
	79.3841	217.033	210.91	223.156			80.8153	0	0	0			82.0567	0	0	0			78.8155	228.466	220.688	236.244
	79.4366	217.051	210.918	223.183			80.8759	0	0	0			82.1243	0	0	0			78.8649	228.467	220.685	236.249
	79.4892	217.068	210.926	223.211			80.9364	0	0	0			82.1919	0	0	0			78.9144	228.468	220.682	236.255
	79.5418	217.086	210.933	223.239			80.997	0	0	0			82.2595	0	0	0			78.9638	228.47	220.679	236.261
	79.5944	217.104	210.941	223.267			81.0576	0	0	0			82.3271	0	0	0			79.0133	228.471	220.676	236.267
	79.647	217.122	210.949	223.295			81.1182	0	0	0			82.3948	0	0	0			79.0628	228.473	220.673	236.273
	79.6996	217.14	210.957	223.323			81.1788	0	0	0			82.4624	0	0	0			79.1122	228.474	220.67	236.278
	79.7522	217.158	210.965	223.351			81.2394	0	0	0			82.53	0	0	0			79.1617	228.476	220.667	236.285
	79.8047	217.176	210.973	223.379			81.3	0	0	0			82.5976	0	0	0			79.2111	228.478	220.665	236.291
	79.8573	217.194	210.981	223.407			81.3606	0	0	0			82.6652	0	0	0			79.2606	228.479	220.662	236.297
	79.9099	217.212	210.989	223.435			81.4211	0	0	0			82.7328	0	0	0			79.31	228.481	220.659	236.303
	79.9625	217.23	210.997	223.463			81.4817	0	0	0			82.8004	0	0	0			79.3595	228.483	220.657	236.309
	80.0151	217.248	211.005	223.492			81.5423	0	0	0			82.868	0	0	0			79.4089	228.485	220.654	236.316
	80.0677	217.267	211.013	223.52			81.6029	0	0	0			82.9356	0	0	0			79.4584	228.487	220.652	236.322
	80.1202	217.285	211.022	223.548			81.6635	0	0	0			83.0032	0	0	0			79.5079	228.489	220.649	236.328
	80.1728	217.303	211.03	223.577			81.7241	0	0	0			83.0708	0	0	0			79.5573	228.491	220.647	236.335
	80.2254	217.322	211.038	223.605			81.7847	0	0	0			83.1384	0	0	0			79.6068	228.493	220.645	236.341
	80.278	217.34	211.047	223.634			81.8452	0	0	0			83.206	0	0	0			79.6562	228.495	220.643	236.348
	80.3306	217.359	211.055	223.663			81.9058	0	0	0			83.2736	0	0	0			79.7057	228.498	220.64	236.355
	80.3832	217.378	211.064	223.691			81.9664	0	0	0			83.3412	0	0	0			79.7551	228.5	220.638	236.362
	80.4357	217.396	211.073	223.72			82.027	0	0	0			83.4089	0	0	0			79.8046	228.502	220.636	236.368
	80.4883	217.415	211.081	223.749			82.0876	0	0	0			83.4765	0	0	0			79.854	228.505	220.634	236.375
	80.5409	217.434	211.09	223.778			82.1482	0	0	0			83.5441	0	0	0			79.9035	228.507	220.632	236.382
	80.5935	217.453	211.099	223.807			82.2088	0	0	0			83.6117	0	0	0			79.953	228.51	220.631	236.389
	80.6461	217.472	211.108	223.836			82.2694	0	0	0			83.6793	0	0	0			80.0024	228.513	220.629	236.396
	80.6987	217.491	211.117	223.865			82.3299	0	0	0			83.7469	0	0	0			80.0519	228.515	220.627	236.403
	80.7513	217.51	211.125	223.894			82.3905	0	0	0			83.8145	0	0	0			80.1013	228.518	220.625	236.411
	80.8038	217.529	211.134	223.923			82.4511	0	0	0			83.8821	0	0	0			80.1508	228.521	220.624	236.418
	80.8564	217.548	211.143	223.953			82.5117	0	0	0			83.9497	0	0	0			80.2002	228.524	220.622	236.425
	80.909	217.567	211.153	223.982			82.5723	0	0	0			84.0173	0	0	0			80.2497	228.527	220.621	236.433
	80.9616	217.587	211.162	224.011			82.6329	0	0	0			84.0849	0	0	0			80.2991	228.53	220.619	236.44
	81.0142	217.606	211.171	224.041			82.6934	0	0	0			84.1525	0	0	0			80.3486	228.533	220.618	236.448
	81.0668	217.625	211.18	224.07			82.754	0	0	0			84.2201	0	0	0			80.398	228.536	220.617	236.455
	81.1194	217.645	211.19	224.1			82.8146	0	0	0			84.2877	0	0	0			80.4475	228.539	220.615	236.463
	81.1719	217.664	211.199	224.129			82.8752	0	0	0			84.3554	0	0	0			80.4969	228.542	220.614	236.47
	81.2245	217.684	211.208	224.159			82.9358	0	0	0			84.423	0	0	0			80.5464	228.546	220.613	236.478
	81.2771	217.703	211.218	224.189			82.9964	0	0	0			84.4906	0	0	0			80.5959	228.549	220.612	236.486
	81.3297	217.723	211.227	224.219			83.057	0	0	0			84.5582	0	0	0			80.6453	228.552	220.611	236.494
	81.3823	217.743	211.237	224.249			83.1175	0	0	0			84.6258	0	0	0			80.6948	228.556	220.61	236.502
	81.4349	217.762	211.246	224.278			83.1781	0	0	0			84.6934	0	0	0			80.7442	228.56	220.609	236.51
	81.4875	217.782	211.256	224.308			83.2387	0	0	0			84.761	0	0	0			80.7937	228.563	220.608	236.518
	81.54	217.802	211.266	224.338			83.2993	0	0	0			84.8286	0	0	0			80.8431	228.567	220.607	236.526
	81.5926	217.822	211.276	224.369			83.3599	0	0	0			84.8962	0	0	0			80.8926	228.571	220.607	236.535
	81.6452	217.842	211.285	224.399			83.4205	0	0	0			84.9638	0	0	0			80.942	228.574	220.606	236.543
	81.6978	217.862	211.295	224.429			83.4811	0	0	0			85.0314	0	0	0			80.9915	228.578	220.605	236.551
	81.7504	217.882	211.305	224.459			83.5417	0	0	0			85.099	0	0	0			81.0409	228.582	220.605	236.56
	81.803	217.902	211.315	224.49			83.6022	0	0	0			85.1666	0	0	0			81.0904	228.586	220.604	236.568
	81.8556	217.923	211.325	224.52			83.6628	0	0	0			85.2342	0	0	0			81.1399	228.59	220.604	236.577
	81.9081	217.943	211.335	224.55			83.7234	0	0	0			85.3018	0	0	0			81.1893	228.595	220.604	236.586
	81.9607	217.963	211.345	224.581			83.784	0	0	0			85.3695	0	0	0			81.2388	228.599	220.604	236.594
	82.0133	217.984	211.356	224.611			83.8446	0	0	0			85.437	0	0	0			81.2882	228.603	220.603	236.603
	82.0659	218.004	211.366	224.642			83.9052	0	0	0			85.5047	0	0	0			81.3377	228.608	220.603	236.612
	82.1185	218.024	211.376	224.673			83.9658	0	0	0			85.5723	0	0	0			81.3871	228.612	220.603	236.621
	82.1711	218.045	211.387	224.703			84.0263	0	0	0			85.6399	0	0	0			81.4366	228.617	220.603	236.63
	82.2237	218.066	211.397	224.734			84.0869	0	0	0			85.7075	0	0	0			81.4861	228.621	220.603	236.639
	82.2762	218.086	211.407	224.765			84.1475	0	0	0			85.7751	0	0	0			81.5355	228.626	220.603	236.648
	82.3288	218.107	211.418	224.796			84.2081	0	0	0			85.8427	0	0	0			81.585	228.63	220.604	236.657
	82.3814	218.128	211.428	224.827			84.2687	0	0	0			85.9103	0	0	0			81.6344	228.635	220.604	236.667
	82.434	218.148	211.439	224.858			84.3293	0	0	0			85.9779	0	0	0			81.6839	228.64	220.604	236.676
	82.4866	218.169	211.45	224.889			84.3899	0	0	0			86.0455	0	0	0			81.7333	228.645	220.605	236.685
	82.5392	218.19	211.46	224.92			84.4505	0	0	0			86.1131	0	0	0			81.7828	228.65	220.605	236.695
	82.5918	218.211	211.471	224.951			84.511	0	0	0			86.1807	0	0	0			81.8322	228.655	220.606	236.705
	82.6443	218.232	211.482	224.983			84.5716	0	0	0			86.2483	0	0	0			81.8817	228.66	220.606	236.714
	82.6969	218.253	211.493	225.014			84.6322	0	0	0			86.3159	0	0	0			81.9311	228.665	220.607	236.724
	82.7495	218.274	211.504	225.045			84.6928	0	0	0			86.3835	0	0	0			81.9806	228.671	220.608	236.734
	82.8021	218.296	211.514	225.077			84.7534	0	0	0			86.4512	0	0	0			82.0301	228.676	220.608	236.744
	82.8547	218.317	211.525	225.108			84.814	0	0	0			86.5188	0	0	0			82.0795	228.681	220.609	236.754
	82.9073	218.338	211.536	225.14			84.8745	0	0	0			86.5864	0	0	0			82.129	228.687	220.61	236.764
	82.9599	218.359	211.548	225.171			84.9351	0	0	0			86.654	0	0	0			82.1784	228.692	220.611	236.774
	83.0124	218.381	211.559	225.203			84.9957	0	0	0			86.7216	0	0	0			82.2279	228.698	220.612	236.784
	83.065	218.402	211.57	225.235			85.0563	0	0	0			86.7892	0	0	0			82.2773	228.704	220.613	236.794
	83.1176	218.424	211.581	225.266			85.1169	0	0	0			86.8568	0	0	0			82.3268	228.71	220.615	236.804
	83.1702	218.445	211.592	225.298			85.1775	0	0	0			86.9244	0	0	0			82.3762	228.715	220.616	236.815
	83.2228	218.467	211.604	225.33			85.2381	0	0	0			86.992	0	0	0			82.4257	228.721	220.617	236.825
	83.2754	218.489	211.615	225.362			85.2986	0	0	0			87.0596	0	0	0			82.4751	228.727	220.619	236.836
	83.3279	218.51	211.627	225.394			85.3592	0	0	0			87.1272	0	0	0			82.5246	228.733	220.62	236.847
	83.3805	218.532	211.638	225.426			85.4198	0	0	0			87.1948	0	0	0			82.5741	228.74	220.622	236.857
	83.4331	218.554	211.65	225.458			85.4804	0	0	0			87.2624	0	0	0			82.6235	228.746	220.623	236.868
	83.4857	218.576	211.661	225.49			85.541	0	0	0			87.33	0	0	0			82.673	228.752	220.625	236.879
	83.5383	218.598	211.673	225.522			85.6016	0	0	0			87.3976	0	0	0			82.7224	228.758	220.627	236.89
	83.5909	218.62	211.684	225.555			85.6622	0	0	0			87.4653	0	0	0			82.7719	228.765	220.629	236.901
	83.6435	218.642	211.696	225.587			85.7228	0	0	0			87.5329	0	0	0			82.8213	228.771	220.631	236.912
	83.696	218.664	211.708	225.619			85.7833	0	0	0			87.6005	0	0	0			82.8708	228.778	220.633	236.923
	83.7486	218.686	211.72	225.652			85.8439	0	0	0			87.6681	0	0	0			82.9202	228.785	220.635	236.934
	83.8012	218.708	211.732	225.684			85.9045	0	0	0			87.7357	0	0	0			82.9697	228.791	220.637	236.946
	83.8538	218.73	211.744	225.717			85.9651	0	0	0			87.8033	0	0	0			83.0191	228.798	220.639	236.957
	83.9064	218.752	211.756	225.749			86.0257	0	0	0			87.8709	0	0	0			83.0686	228.805	220.642	236.969
	83.959	218.775	211.768	225.782			86.0863	0	0	0			87.9385	0	0	0			83.1181	228.812	220.644	236.98
	84.0115	218.797	211.78	225.815			86.1469	0	0	0			88.0061	0	0	0			83.1675	228.819	220.646	236.992
	84.0641	218.82	211.792	225.847			86.2074	0	0	0			88.0737	0	0	0			83.217	228.826	220.649	237.004
	84.1167	218.842	211.804	225.88			86.268	0	0	0			88.1413	0	0	0			83.2664	228.833	220.651	237.015
	84.1693	218.865	211.816	225.913			86.3286	0	0	0			88.2089	0	0	0			83.3159	228.841	220.654	237.027
	84.2219	218.887	211.828	225.946			86.3892	0	0	0			88.2765	0	0	0			83.3653	228.848	220.657	237.039
	84.2745	218.91	211.841	225.979			86.4498	0	0	0			88.3441	0	0	0			83.4148	228.856	220.66	237.051
	84.3271	218.933	211.853	226.012			86.5104	0	0	0			88.4117	0	0	0			83.4643	228.863	220.663	237.063
	84.3796	218.955	211.865	226.045			86.571	0	0	0			88.4794	0	0	0			83.5137	228.871	220.666	237.076
	84.4322	218.978	211.878	226.078			86.6315	0	0	0			88.547	0	0	0			83.5632	228.878	220.669	237.088
	84.4848	219.001	211.89	226.111			86.6921	0	0	0			88.6146	0	0	0			83.6126	228.886	220.672	237.1
	84.5374	219.024	211.903	226.145			86.7527	0	0	0			88.6822	0	0	0			83.6621	228.894	220.675	237.113
	84.59	219.047	211.915	226.178			86.8133	0	0	0			88.7498	0	0	0			83.7115	228.902	220.678	237.125
	84.6426	219.07	211.928	226.211			86.8739	0	0	0			88.8174	0	0	0			83.761	228.91	220.682	237.138
	84.6952	219.093	211.941	226.245			86.9345	0	0	0			88.885	0	0	0			83.8104	228.918	220.685	237.151
	84.7477	219.116	211.953	226.278			86.9951	0	0	0			88.9526	0	0	0			83.8599	228.926	220.688	237.163
	84.8003	219.139	211.966	226.312			87.0556	0	0	0			89.0202	0	0	0			83.9093	228.934	220.692	237.176
	84.8529	219.162	211.979	226.345			87.1162	0	0	0			89.0878	0	0	0			83.9588	228.942	220.696	237.189
	84.9055	219.185	211.992	226.379			87.1768	0	0	0			89.1554	0	0	0			84.0083	228.951	220.699	237.202
	84.9581	219.209	212.005	226.413			87.2374	0	0	0			89.223	0	0	0			84.0577	228.959	220.703	237.215
	85.0107	219.232	212.018	226.446			87.298	0	0	0			89.2906	0	0	0			84.1072	228.968	220.707	237.229
	85.0633	219.256	212.031	226.48			87.3586	0	0	0			89.3582	0	0	0			84.1566	228.976	220.711	237.242
	85.1158	219.279	212.044	226.514			87.4192	0	0	0			89.4258	0	0	0			84.2061	228.985	220.715	237.255
	85.1684	219.302	212.057	226.548			87.4797	0	0	0			89.4935	0	0	0			84.2555	228.994	220.719	237.269
	85.221	219.326	212.07	226.582			87.5403	0	0	0			89.5611	0	0	0			84.305	229.003	220.723	237.282
	85.2736	219.35	212.083	226.616			87.6009	0	0	0			89.6287	0	0	0			84.3544	229.012	220.728	237.296
	85.3262	219.373	212.097	226.65			87.6615	0	0	0			89.6963	0	0	0			84.4039	229.021	220.732	237.31
	85.3788	219.397	212.11	226.684			87.7221	0	0	0			89.7639	0	0	0			84.4534	229.03	220.736	237.323
	85.4313	219.421	212.123	226.718			87.7827	0	0	0			89.8315	0	0	0			84.5028	229.039	220.741	237.337
	85.4839	219.445	212.137	226.753			87.8433	0	0	0			89.8991	0	0	0			84.5523	229.048	220.745	237.351
	85.5365	219.469	212.15	226.787			87.9039	0	0	0			89.9667	0	0	0			84.6017	229.058	220.75	237.365
	85.5891	219.493	212.164	226.821			87.9644	0	0	0			90.0343	0	0	0			84.6512	229.067	220.755	237.379
	85.6417	219.517	212.177	226.856			88.025	0	0	0			90.1019	0	0	0			84.7006	229.077	220.76	237.394
	85.6943	219.541	212.191	226.891			88.0856	0	0	0			90.1695	0	0	0			84.7501	229.086	220.765	237.408
	85.7469	219.565	212.205	226.925			88.1462	0	0	0			90.2371	0	0	0			84.7995	229.096	220.77	237.422
	85.7994	219.589	212.219	226.96			88.2068	0	0	0			90.3047	0	0	0			84.849	229.106	220.775	237.437
	85.852	219.614	212.233	226.995			88.2674	0	0	0			90.3723	0	0	0			84.8984	229.116	220.78	237.451
	85.9046	219.638	212.247	227.03			88.328	0	0	0			90.4399	0	0	0			84.9479	229.125	220.785	237.466
	85.9572	219.663	212.261	227.065			88.3885	0	0	0			90.5076	0	0	0			84.9973	229.135	220.79	237.481
	86.0098	219.687	212.275	227.1			88.4491	0	0	0			90.5752	0	0	0			85.0468	229.146	220.796	237.496
	86.0624	219.712	212.289	227.135			88.5097	0	0	0			90.6428	0	0	0			85.0963	229.156	220.801	237.51
	86.115	219.737	212.303	227.17			88.5703	0	0	0			90.7104	0	0	0			85.1457	229.166	220.807	237.525
	86.1676	219.761	212.318	227.205			88.6309	0	0	0			90.778	0	0	0			85.1952	229.176	220.812	237.541
	86.2201	219.786	212.332	227.241			88.6915	0	0	0			90.8456	0	0	0			85.2446	229.187	220.818	237.556
	86.2727	219.811	212.347	227.276			88.7521	0	0	0			90.9132	0	0	0			85.2941	229.197	220.824	237.571
	86.3253	219.837	212.361	227.312			88.8126	0	0	0			90.9808	0	0	0			85.3435	229.208	220.83	237.586
	86.3779	219.862	212.376	227.348			88.8732	0	0	0			91.0484	0	0	0			85.393	229.219	220.836	237.602
	86.4305	219.887	212.391	227.383			88.9338	0	0	0			91.116	0	0	0			85.4424	229.229	220.842	237.617
	86.4831	219.912	212.405	227.419			88.9944	0	0	0			91.1836	0	0	0			85.4919	229.24	220.848	237.633
	86.5356	219.938	212.42	227.455			89.055	0	0	0			91.2512	0	0	0			85.5413	229.251	220.854	237.649
	86.5882	219.964	212.436	227.492			89.1156	0	0	0			91.3188	0	0	0			85.5908	229.262	220.86	237.664
	86.6408	219.989	212.451	227.528			89.1762	0	0	0			91.3864	0	0	0			85.6403	229.273	220.867	237.68
	86.6934	220.015	212.466	227.564			89.2367	0	0	0			91.4541	0	0	0			85.6897	229.285	220.873	237.696
	86.746	220.041	212.481	227.601			89.2973	0	0	0			91.5217	0	0	0			85.7392	229.296	220.879	237.712
	86.7986	220.067	212.497	227.637			89.3579	0	0	0			91.5893	0	0	0			85.7886	229.307	220.886	237.729
	86.8512	220.093	212.512	227.674			89.4185	0	0	0			91.6569	0	0	0			85.8381	229.319	220.893	237.745
	86.9037	220.119	212.528	227.711			89.4791	0	0	0			91.7245	0	0	0			85.8875	229.33	220.9	237.761
	86.9563	220.146	212.544	227.747			89.5397	0	0	0			91.7921	0	0	0			85.937	229.342	220.906	237.778
	87.0089	220.172	212.56	227.784			89.6003	0	0	0			91.8597	0	0	0			85.9865	229.354	220.913	237.794
	87.0615	220.199	212.576	227.822			89.6608	0	0	0			91.9273	0	0	0			86.0359	229.366	220.92	237.811
	87.1141	220.225	212.592	227.859			89.7214	0	0	0			91.9949	0	0	0			86.0854	229.377	220.928	237.827
	87.1667	220.252	212.608	227.896			89.782	0	0	0			92.0625	0	0	0			86.1348	229.389	220.935	237.844
	87.2193	220.279	212.624	227.934			89.8426	0	0	0			92.1301	0	0	0			86.1843	229.402	220.942	237.861
	87.2718	220.306	212.641	227.971			89.9032	0	0	0			92.1977	0	0	0			86.2337	229.414	220.949	237.878
	87.3244	220.333	212.657	228.009			89.9638	0	0	0			92.2653	0	0	0			86.2832	229.426	220.957	237.895
	87.377	220.36	212.674	228.047			90.0244	0	0	0			92.3329	0	0	0			86.3326	229.438	220.964	237.912
	87.4296	220.388	212.691	228.085			90.085	0	0	0			92.4005	0	0	0			86.3821	229.451	220.972	237.93
	87.4822	220.415	212.707	228.123			90.1455	0	0	0			92.4682	0	0	0			86.4315	229.463	220.98	237.947
	87.5348	220.443	212.724	228.162			90.2061	0	0	0			92.5358	0	0	0			86.481	229.476	220.987	237.964
	87.5874	220.471	212.742	228.2			90.2667	0	0	0			92.6034	0	0	0			86.5305	229.489	220.995	237.982
	87.6399	220.499	212.759	228.239			90.3273	0	0	0			92.671	0	0	0			86.5799	229.501	221.003	238
	87.6925	220.527	212.776	228.277			90.3879	0	0	0			92.7386	0	0	0			86.6294	229.514	221.011	238.017
	87.7451	220.555	212.794	228.316			90.4485	0	0	0			92.8062	0	0	0			86.6788	229.527	221.02	238.035
	87.7977	220.583	212.811	228.355			90.5091	0	0	0			92.8738	0	0	0			86.7283	229.54	221.028	238.053
	87.8503	220.612	212.829	228.394			90.5696	0	0	0			92.9414	0	0	0			86.7777	229.554	221.036	238.071
	87.9029	220.64	212.847	228.434			90.6302	0	0	0			93.009	0	0	0			86.8272	229.567	221.044	238.089
	87.9554	220.669	212.865	228.473			90.6908	0	0	0			93.0766	0	0	0			86.8766	229.58	221.053	238.108
	88.008	220.698	212.883	228.513			90.7514	0	0	0			93.1442	0	0	0			86.9261	229.594	221.062	238.126
	88.0606	220.727	212.902	228.553			90.812	0	0	0			93.2118	0	0	0			86.9755	229.607	221.07	238.144
	88.1132	220.756	212.92	228.592			90.8726	0	0	0			93.2794	0	0	0			87.025	229.621	221.079	238.163
	88.1658	220.786	212.939	228.633			90.9331	0	0	0			93.347	0	0	0			87.0745	229.635	221.088	238.181
	88.2184	220.815	212.958	228.673			90.9937	0	0	0			93.4146	0	0	0			87.1239	229.648	221.097	238.2
	88.271	220.845	212.977	228.713			91.0543	0	0	0			93.4823	0	0	0			87.1734	229.662	221.106	238.219
	88.3235	220.875	212.996	228.754			91.1149	0	0	0			93.5499	0	0	0			87.2228	229.676	221.115	238.238
	88.3761	220.905	213.015	228.794			91.1755	0	0	0			93.6175	0	0	0			87.2723	229.69	221.124	238.257
	88.4287	220.935	213.034	228.835			91.2361	0	0	0			93.6851	0	0	0			87.3217	229.705	221.133	238.276
	88.4813	220.965	213.054	228.876			91.2967	0	0	0			93.7527	0	0	0			87.3712	229.719	221.143	238.295
	88.5339	220.995	213.073	228.918			91.3573	0	0	0			93.8203	0	0	0			87.4206	229.733	221.152	238.314
	88.5865	221.026	213.093	228.959			91.4178	0	0	0			93.8879	0	0	0			87.4701	229.748	221.162	238.334
	88.639	221.057	213.113	229.001			91.4784	0	0	0			93.9555	0	0	0			87.5195	229.762	221.171	238.353
	88.6916	221.088	213.133	229.042			91.539	0	0	0			94.0231	0	0	0			87.569	229.777	221.181	238.373
	88.7442	221.119	213.153	229.084			91.5996	0	0	0			94.0907	0	0	0			87.6185	229.792	221.191	238.392
	88.7968	221.15	213.174	229.126			91.6602	0	0	0			94.1583	0	0	0			87.6679	229.806	221.201	238.412
	88.8494	221.182	213.194	229.169			91.7208	0	0	0			94.2259	0	0	0			87.7174	229.821	221.211	238.432
	88.902	221.213	213.215	229.211			91.7814	0	0	0			94.2935	0	0	0			87.7668	229.836	221.221	238.452
	88.9546	221.245	213.236	229.254			91.8419	0	0	0			94.3611	0	0	0			87.8163	229.851	221.231	238.472
	89.0071	221.277	213.257	229.297			91.9025	0	0	0			94.4287	0	0	0			87.8657	229.867	221.241	238.492
	89.0597	221.309	213.279	229.34			91.9631	0	0	0			94.4964	0	0	0			87.9152	229.882	221.252	238.512
	89.1123	221.341	213.3	229.383			92.0237	0	0	0			94.564	0	0	0			87.9647	229.897	221.262	238.533
	89.1649	221.374	213.322	229.426			92.0843	0	0	0			94.6316	0	0	0			88.0141	229.913	221.273	238.553
	89.2175	221.407	213.343	229.47			92.1449	0	0	0			94.6992	0	0	0			88.0636	229.929	221.283	238.574
	89.2701	221.44	213.365	229.514			92.2055	0	0	0			94.7668	0	0	0			88.113	229.944	221.294	238.594
	89.3227	221.473	213.387	229.558			92.2661	0	0	0			94.8344	0	0	0			88.1625	229.96	221.305	238.615
	89.3752	221.506	213.41	229.602			92.3266	0	0	0			94.902	0	0	0			88.2119	229.976	221.316	238.636
	89.4278	221.539	213.432	229.646			92.3872	0	0	0			94.9696	0	0	0			88.2614	229.992	221.327	238.657
	89.4804	221.573	213.455	229.691			92.4478	0	0	0			95.0372	0	0	0			88.3108	230.008	221.338	238.678
	89.533	221.607	213.478	229.736			92.5084	0	0	0			95.1048	0	0	0			88.3603	230.024	221.349	238.699
	89.5856	221.641	213.501	229.781			92.569	0	0	0			95.1724	0	0	0			88.4097	230.04	221.36	238.72
	89.6382	221.675	213.524	229.826			92.6296	0	0	0			95.24	0	0	0			88.4592	230.057	221.372	238.742
	89.6908	221.709	213.548	229.871			92.6902	0	0	0			95.3076	0	0	0			88.5087	230.073	221.383	238.763
	89.7433	221.744	213.571	229.917			92.7507	0	0	0			95.3752	0	0	0			88.5581	230.09	221.395	238.785
	89.7959	221.779	213.595	229.963			92.8113	0	0	0			95.4429	0	0	0			88.6076	230.107	221.407	238.806
	89.8485	221.814	213.619	230.009			92.8719	0	0	0			95.5105	0	0	0			88.657	230.123	221.418	238.828
	89.9011	221.849	213.643	230.055			92.9325	0	0	0			95.5781	0	0	0			88.7065	230.14	221.43	238.85
	89.9537	221.885	213.668	230.102			92.9931	0	0	0			95.6457	0	0	0			88.7559	230.157	221.442	238.872
	90.0063	221.92	213.692	230.148			93.0537	0	0	0			95.7133	0	0	0			88.8054	230.174	221.454	238.894
	90.0589	221.956	213.717	230.195			93.1142	0	0	0			95.7809	0	0	0			88.8548	230.191	221.466	238.916
	90.1114	221.992	213.742	230.242			93.1748	0	0	0			95.8485	0	0	0			88.9043	230.209	221.479	238.939
	90.164	222.028	213.767	230.29			93.2354	0	0	0			95.9161	0	0	0			88.9537	230.226	221.491	238.961
	90.2166	222.065	213.792	230.337			93.296	0	0	0			95.9837	0	0	0			89.0032	230.244	221.503	238.984
	90.2692	222.102	213.818	230.385			93.3566	0	0	0			96.0513	0	0	0			89.0527	230.261	221.516	239.006
	90.3218	222.139	213.844	230.433			93.4172	0	0	0			96.1189	0	0	0			89.1021	230.279	221.529	239.029
	90.3744	222.176	213.87	230.481			93.4778	0	0	0			96.1865	0	0	0			89.1516	230.297	221.541	239.052
	90.427	222.213	213.896	230.53			93.5383	0	0	0			96.2541	0	0	0			89.201	230.314	221.554	239.075
	90.4795	222.251	213.923	230.579			93.5989	0	0	0			96.3217	0	0	0			89.2505	230.332	221.567	239.098
	90.5321	222.288	213.949	230.628			93.6595	0	0	0			96.3893	0	0	0			89.2999	230.351	221.58	239.121
	90.5847	222.327	213.976	230.677			93.7201	0	0	0			96.457	0	0	0			89.3494	230.369	221.593	239.144
	90.6373	222.365	214.003	230.726			93.7807	0	0	0			96.5246	0	0	0			89.3988	230.387	221.606	239.168
	90.6899	222.403	214.03	230.776			93.8413	0	0	0			96.5922	0	0	0			89.4483	230.405	221.62	239.191
	90.7425	222.442	214.058	230.826			93.9019	0	0	0			96.6598	0	0	0			89.4977	230.424	221.633	239.215
	90.7951	222.481	214.086	230.876			93.9625	0	0	0			96.7274	0	0	0			89.5472	230.443	221.647	239.239
	90.8476	222.52	214.114	230.927			94.023	0	0	0			96.795	0	0	0			89.5967	230.461	221.66	239.262
	90.9002	222.56	214.142	230.977			94.0836	0	0	0			96.8626	0	0	0			89.6461	230.48	221.674	239.286
	90.9528	222.599	214.17	231.028			94.1442	0	0	0			96.9302	0	0	0			89.6956	230.499	221.688	239.31
	91.0054	222.639	214.199	231.08			94.2048	0	0	0			96.9978	0	0	0			89.745	230.518	221.702	239.334
	91.058	222.679	214.228	231.131			94.2654	0	0	0			97.0654	0	0	0			89.7945	230.537	221.716	239.359
	91.1106	222.72	214.257	231.183			94.326	0	0	0			97.133	0	0	0			89.8439	230.557	221.73	239.383
	91.1632	222.76	214.286	231.235			94.3866	0	0	0			97.2006	0	0	0			89.8934	230.576	221.744	239.408
	91.2157	222.801	214.316	231.287			94.4471	0	0	0			97.2682	0	0	0			89.9428	230.595	221.759	239.432
	91.2683	222.843	214.346	231.34			94.5077	0	0	0			97.3358	0	0	0			89.9923	230.615	221.773	239.457
	91.3209	222.884	214.376	231.392			94.5683	0	0	0			97.4035	0	0	0			90.0417	230.635	221.788	239.482
	91.3735	222.926	214.406	231.445			94.6289	0	0	0			97.4711	0	0	0			90.0912	230.655	221.802	239.507
	91.4261	222.968	214.436	231.499			94.6895	0	0	0			97.5387	0	0	0			90.1407	230.674	221.817	239.532
	91.4787	223.01	214.467	231.552			94.7501	0	0	0			97.6063	0	0	0			90.1901	230.694	221.832	239.557
	91.5312	223.052	214.498	231.606			94.8107	0	0	0			97.6739	0	0	0			90.2396	230.715	221.847	239.582
	91.5838	223.095	214.529	231.66			94.8713	0	0	0			97.7415	0	0	0			90.289	230.735	221.862	239.608
	91.6364	223.138	214.561	231.715			94.9318	0	0	0			97.8091	0	0	0			90.3385	230.755	221.877	239.633
	91.689	223.181	214.593	231.769			94.9924	0	0	0			97.8767	0	0	0			90.3879	230.776	221.892	239.659
	91.7416	223.224	214.625	231.824			95.053	0	0	0			97.9443	0	0	0			90.4374	230.796	221.908	239.685
	91.7942	223.268	214.657	231.879			95.1136	0	0	0			98.0119	0	0	0			90.4869	230.817	221.923	239.711
	91.8468	223.312	214.689	231.935			95.1742	0	0	0			98.0795	0	0	0			90.5363	230.838	221.939	239.737
	91.8993	223.356	214.722	231.991			95.2348	0	0	0			98.1471	0	0	0			90.5858	230.859	221.955	239.763
	91.9519	223.401	214.755	232.047			95.2953	0	0	0			98.2147	0	0	0			90.6352	230.88	221.971	239.789
	92.0045	223.446	214.788	232.103			95.3559	0	0	0			98.2823	0	0	0			90.6847	230.901	221.986	239.815
	92.0571	223.491	214.822	232.16			95.4165	0	0	0			98.3499	0	0	0			90.7341	230.922	222.002	239.842
	92.1097	223.536	214.856	232.217			95.4771	0	0	0			98.4176	0	0	0			90.7836	230.943	222.019	239.868
	92.1623	223.582	214.89	232.274			95.5377	0	0	0			98.4852	0	0	0			90.833	230.965	222.035	239.895
	92.2148	223.628	214.924	232.331			95.5983	0	0	0			98.5528	0	0	0			90.8825	230.987	222.051	239.922
	92.2674	223.674	214.959	232.389			95.6589	0	0	0			98.6204	0	0	0			90.9319	231.008	222.068	239.949
	92.32	223.72	214.994	232.447			95.7194	0	0	0			98.688	0	0	0			90.9814	231.03	222.084	239.976
	92.3726	223.767	215.029	232.506			95.78	0	0	0			98.7556	0	0	0			91.0309	231.052	222.101	240.003
	92.4252	223.814	215.064	232.564			95.8406	0	0	0			98.8232	0	0	0			91.0803	231.074	222.118	240.03
	92.4778	223.862	215.1	232.623			95.9012	0	0	0			98.8908	0	0	0			91.1298	231.096	222.135	240.058
	92.5304	223.909	215.136	232.683			95.9618	0	0	0			98.9584	0	0	0			91.1792	231.118	222.152	240.085
	92.5829	223.957	215.172	232.742			96.0224	0	0	0			99.026	0	0	0			91.2287	231.141	222.169	240.113
	92.6355	224.005	215.208	232.802			96.083	0	0	0			99.0936	0	0	0			91.2781	231.163	222.186	240.141
	92.6881	224.054	215.245	232.863			96.1436	0	0	0			99.1612	0	0	0			91.3276	231.186	222.203	240.169
	92.7407	224.103	215.282	232.923			96.2041	0	0	0			99.2288	0	0	0			91.377	231.209	222.221	240.197
	92.7933	224.152	215.32	232.984			96.2647	0	0	0			99.2964	0	0	0			91.4265	231.232	222.239	240.225
	92.8459	224.201	215.357	233.045			96.3253	0	0	0			99.3641	0	0	0			91.4759	231.255	222.256	240.253
	92.8985	224.251	215.395	233.107			96.3859	0	0	0			99.4317	0	0	0			91.5254	231.278	222.274	240.281
	92.951	224.301	215.433	233.168			96.4465	0	0	0			99.4993	0	0	0			91.5749	231.301	222.292	240.31
	93.0036	224.351	215.472	233.231			96.5071	0	0	0			99.5669	0	0	0			91.6243	231.324	222.31	240.339
	93.0562	224.402	215.51	233.293			96.5677	0	0	0			99.6345	0	0	0			91.6738	231.348	222.328	240.367
	93.1088	224.452	215.549	233.356			96.6282	0	0	0			99.7021	0	0	0			91.7232	231.371	222.346	240.396
	93.1614	224.504	215.589	233.419			96.6888	0	0	0			99.7697	0	0	0			91.7727	231.395	222.365	240.425
	93.214	224.555	215.628	233.482			96.7494	0	0	0			99.8373	0	0	0			91.8221	231.419	222.383	240.454
	93.2666	224.607	215.668	233.546			96.81	0	0	0			99.9049	0	0	0			91.8716	231.443	222.402	240.484
	93.3191	224.659	215.708	233.609			96.8706	0	0	0			99.9725	0	0	0			91.921	231.467	222.421	240.513
	93.3717	224.711	215.748	233.674			96.9312	0	0	0			100.04	0	0	0			91.9705	231.491	222.439	240.543
	93.4243	224.763	215.789	233.738			96.9918	0	0	0			100.108	0	0	0			92.0199	231.515	222.458	240.572
	93.4769	224.816	215.83	233.803			97.0524	0	0	0			100.175	0	0	0			92.0694	231.54	222.477	240.602
	93.5295	224.869	215.871	233.868			97.1129	0	0	0			100.243	0	0	0			92.1189	231.564	222.497	240.632
	93.5821	224.923	215.912	233.933			97.1735	0	0	0			100.311	0	0	0			92.1683	231.589	222.516	240.662
	93.6346	224.976	215.953	233.999			97.2341	0	0	0			100.378	0	0	0			92.2178	231.614	222.535	240.692
	93.6872	225.03	215.995	234.065			97.2947	0	0	0			100.446	0	0	0			92.2672	231.639	222.555	240.722
	93.7398	225.084	216.037	234.131			97.3553	0	0	0			100.513	0	0	0			92.3167	231.664	222.575	240.753
	93.7924	225.139	216.08	234.197			97.4159	0	0	0			100.581	0	0	0			92.3661	231.689	222.594	240.783
	93.845	225.193	216.122	234.264			97.4764	0	0	0			100.649	0	0	0			92.4156	231.714	222.614	240.814
	93.8976	225.248	216.165	234.331			97.537	0	0	0			100.716	0	0	0			92.4651	231.74	222.634	240.845
	93.9502	225.303	216.208	234.398			97.5976	0	0	0			100.784	0	0	0			92.5145	231.765	222.654	240.876
	94.0028	225.359	216.251	234.466			97.6582	0	0	0			100.851	0	0	0			92.564	231.791	222.675	240.907
	94.0553	225.414	216.295	234.534			97.7188	0	0	0			100.919	0	0	0			92.6134	231.817	222.695	240.938
	94.1079	225.47	216.339	234.602			97.7794	0	0	0			100.987	0	0	0			92.6629	231.842	222.715	240.969
	94.1605	225.526	216.383	234.67			97.84	0	0	0			101.054	0	0	0			92.7123	231.868	222.736	241.001
	94.2131	225.583	216.427	234.739			97.9005	0	0	0			101.122	0	0	0			92.7618	231.895	222.757	241.033
	94.2657	225.639	216.471	234.807			97.9611	0	0	0			101.189	0	0	0			92.8112	231.921	222.778	241.064
	94.3183	225.696	216.516	234.876			98.0217	0	0	0			101.257	0	0	0			92.8607	231.947	222.799	241.096
	94.3709	225.753	216.561	234.946			98.0823	0	0	0			101.325	0	0	0			92.9101	231.974	222.82	241.128
	94.4234	225.811	216.606	235.015			98.1429	0	0	0			101.392	0	0	0			92.9596	232.001	222.841	241.16
	94.476	225.868	216.651	235.085			98.2035	0	0	0			101.46	0	0	0			93.0091	232.027	222.862	241.192
	94.5286	225.926	216.697	235.155			98.2641	0	0	0			101.527	0	0	0			93.0585	232.054	222.884	241.225
	94.5812	225.984	216.742	235.226			98.3247	0	0	0			101.595	0	0	0			93.108	232.081	222.905	241.257
	94.6338	226.042	216.788	235.296			98.3852	0	0	0			101.663	0	0	0			93.1574	232.108	222.927	241.29
	94.6864	226.101	216.834	235.367			98.4458	0	0	0			101.73	0	0	0			93.2069	232.136	222.949	241.323
	94.7389	226.159	216.881	235.438			98.5064	0	0	0			101.798	0	0	0			93.2563	232.163	222.971	241.356
	94.7915	226.218	216.927	235.509			98.567	0	0	0			101.865	0	0	0			93.3058	232.191	222.993	241.389
	94.8441	226.277	216.974	235.581			98.6276	0	0	0			101.933	0	0	0			93.3552	232.219	223.015	241.422
	94.8967	226.337	217.021	235.652			98.6882	0	0	0			102.001	0	0	0			93.4047	232.246	223.037	241.456
	94.9493	226.396	217.068	235.724			98.7488	0	0	0			102.068	0	0	0			93.4541	232.274	223.06	241.489
	95.0019	226.456	217.116	235.797			98.8093	0	0	0			102.136	0	0	0			93.5036	232.302	223.082	241.523
	95.0545	226.516	217.163	235.869			98.8699	0	0	0			102.204	0	0	0			93.5531	232.331	223.105	241.556
	95.107	226.576	217.211	235.942			98.9305	0	0	0			102.271	0	0	0			93.6025	232.359	223.128	241.59
	95.1596	226.637	217.259	236.014			98.9911	0	0	0			102.339	0	0	0			93.652	232.388	223.151	241.624
	95.2122	226.697	217.307	236.088			99.0517	0	0	0			102.406	0	0	0			93.7014	232.416	223.174	241.659
	95.2648	226.758	217.355	236.161			99.1123	0	0	0			102.474	0	0	0			93.7509	232.445	223.197	241.693
	95.3174	226.819	217.404	236.234			99.1729	0	0	0			102.542	0	0	0			93.8003	232.474	223.22	241.728
	95.37	226.88	217.453	236.308			99.2334	0	0	0			102.609	0	0	0			93.8498	232.503	223.244	241.762
	95.4226	226.942	217.502	236.382			99.294	0	0	0			102.677	0	0	0			93.8992	232.532	223.268	241.797
	95.4751	227.003	217.551	236.456			99.3546	0	0	0			102.744	0	0	0			93.9487	232.562	223.291	241.832
	95.5277	227.065	217.6	236.53			99.4152	0	0	0			102.812	0	0	0			93.9981	232.591	223.315	241.867
	95.5803	227.127	217.649	236.605			99.4758	0	0	0			102.88	0	0	0			94.0476	232.621	223.339	241.902
	95.6329	227.189	217.699	236.68			99.5364	0	0	0			102.947	0	0	0			94.0971	232.651	223.364	241.938
	95.6855	227.252	217.749	236.755			99.597	0	0	0			103.015	0	0	0			94.1465	232.681	223.388	241.973
	95.7381	227.314	217.799	236.83			99.6576	0	0	0			103.082	0	0	0			94.196	232.711	223.412	242.009
	95.7906	227.377	217.849	236.905			99.7181	0	0	0			103.15	0	0	0			94.2454	232.741	223.437	242.045
	95.8432	227.44	217.899	236.981			99.7787	0	0	0			103.218	0	0	0			94.2949	232.771	223.462	242.081
	95.8958	227.503	217.95	237.056			99.8393	0	0	0			103.285	0	0	0			94.3443	232.802	223.487	242.117
	95.9484	227.566	218	237.132			99.8999	0	0	0			103.353	0	0	0			94.3938	232.833	223.512	242.154
	96.001	227.63	218.051	237.208			99.9605	0	0	0			103.42	0	0	0			94.4432	232.864	223.537	242.19
	96.0536	227.693	218.102	237.285			100.021	0	0	0			103.488	0	0	0			94.4927	232.895	223.562	242.227
	96.1062	227.757	218.153	237.361			100.082	0	0	0			103.556	0	0	0			94.5422	232.926	223.588	242.264
	96.1587	227.821	218.204	237.438			100.142	0	0	0			103.623	0	0	0			94.5916	232.957	223.613	242.301
	96.2113	227.885	218.256	237.514			100.203	0	0	0			103.691	0	0	0			94.6411	232.989	223.639	242.338
	96.2639	227.949	218.307	237.591			100.263	0	0	0			103.758	0	0	0			94.6905	233.02	223.665	242.375
	96.3165	228.014	218.359	237.669			100.324	0	0	0			103.826	0	0	0			94.74	233.052	223.691	242.413
	96.3691	228.078	218.411	237.746			100.385	0	0	0			103.894	0	0	0			94.7894	233.084	223.718	242.45
	96.4217	228.143	218.463	237.823			100.445	0	0	0			103.961	0	0	0			94.8389	233.116	223.744	242.488
	96.4743	228.208	218.515	237.901			100.506	0	0	0			104.029	0	0	0			94.8883	233.148	223.771	242.526
	96.5268	228.273	218.567	237.979			100.566	0	0	0			104.097	0	0	0			94.9378	233.181	223.797	242.565
	96.5794	228.338	218.619	238.057			100.627	0	0	0			104.164	0	0	0			94.9873	233.213	223.824	242.603
	96.632	228.404	218.672	238.135			100.688	0	0	0			104.232	0	0	0			95.0367	233.246	223.851	242.641
	96.6846	228.469	218.725	238.213			100.748	0	0	0			104.299	0	0	0			95.0862	233.279	223.878	242.68
	96.7372	228.535	218.778	238.292			100.809	0	0	0			104.367	0	0	0			95.1356	233.312	223.906	242.719
	96.7898	228.601	218.83	238.371			100.869	0	0	0			104.435	0	0	0			95.1851	233.346	223.933	242.758
	96.8423	228.666	218.884	238.449			100.93	0	0	0			104.502	0	0	0			95.2345	233.379	223.961	242.797
	96.8949	228.733	218.937	238.528			100.99	0	0	0			104.57	0	0	0			95.284	233.413	223.989	242.837
	96.9475	228.799	218.99	238.607			101.051	0	0	0			104.637	0	0	0			95.3334	233.446	224.017	242.876
	97.0001	228.865	219.044	238.687			101.112	0	0	0			104.705	0	0	0			95.3829	233.48	224.045	242.916
	97.0527	228.932	219.097	238.766			101.172	0	0	0			104.773	0	0	0			95.4323	233.514	224.073	242.956
	97.1053	228.998	219.151	238.846			101.233	0	0	0			104.84	0	0	0			95.4818	233.549	224.101	242.996
	97.1579	229.065	219.205	238.925			101.293	0	0	0			104.908	0	0	0			95.5312	233.583	224.13	243.036
	97.2104	229.132	219.259	239.005			101.354	0	0	0			104.975	0	0	0			95.5807	233.618	224.159	243.077
	97.263	229.199	219.313	239.085			101.415	0	0	0			105.043	0	0	0			95.6302	233.653	224.188	243.117
	97.3156	229.266	219.367	239.165			101.475	0	0	0			105.111	0	0	0			95.6796	233.688	224.217	243.158
	97.3682	229.333	219.421	239.245			101.536	0	0	0			105.178	0	0	0			95.7291	233.723	224.246	243.199
	97.4208	229.4	219.475	239.325			101.596	0	0	0			105.246	0	0	0			95.7785	233.758	224.276	243.24
	97.4734	229.468	219.53	239.406			101.657	0	0	0			105.313	0	0	0			95.828	233.793	224.305	243.282
	97.526	229.535	219.584	239.487			101.717	0	0	0			105.381	0	0	0			95.8774	233.829	224.335	243.323
	97.5786	229.603	219.639	239.567			101.778	0	0	0			105.449	0	0	0			95.9269	233.865	224.365	243.365
	97.6311	229.671	219.694	239.648			101.839	0	0	0			105.516	0	0	0			95.9763	233.901	224.395	243.407
	97.6837	229.739	219.749	239.729			101.899	0	0	0			105.584	0	0	0			96.0258	233.937	224.425	243.449
	97.7363	229.807	219.804	239.81			101.96	0	0	0			105.651	0	0	0			96.0753	233.974	224.456	243.492
	97.7889	229.875	219.859	239.891			102.02	0	0	0			105.719	0	0	0			96.1247	234.01	224.486	243.534
	97.8415	229.943	219.914	239.972			102.081	0	0	0			105.787	0	0	0			96.1742	234.047	224.517	243.577
	97.8941	230.012	219.969	240.054			102.142	0	0	0			105.854	0	0	0			96.2236	234.084	224.548	243.62
	97.9466	230.08	220.025	240.135			102.202	0	0	0			105.922	0	0	0			96.2731	234.121	224.579	243.663
	97.9992	230.148	220.08	240.217			102.263	0	0	0			105.99	0	0	0			96.3225	234.158	224.611	243.706
	98.0518	230.217	220.135	240.299			102.323	0	0	0			106.057	0	0	0			96.372	234.196	224.642	243.75
	98.1044	230.286	220.191	240.381			102.384	0	0	0			106.125	0	0	0			96.4214	234.234	224.674	243.793
	98.157	230.355	220.247	240.462			102.445	0	0	0			106.192	0	0	0			96.4709	234.272	224.706	243.837
	98.2096	230.423	220.302	240.544			102.505	0	0	0			106.26	0	0	0			96.5203	234.31	224.738	243.881
	98.2622	230.492	220.358	240.627			102.566	0	0	0			106.328	0	0	0			96.5698	234.348	224.77	243.926
	98.3147	230.561	220.414	240.709			102.626	0	0	0			106.395	0	0	0			96.6193	234.386	224.803	243.97
	98.3673	230.631	220.47	240.791			102.687	0	0	0			106.463	0	0	0			96.6687	234.425	224.835	244.015
	98.4199	230.7	220.526	240.873			102.747	0	0	0			106.53	0	0	0			96.7182	234.464	224.868	244.06
	98.4725	230.769	220.582	240.956			102.808	0	0	0			106.598	0	0	0			96.7676	234.503	224.901	244.105
	98.5251	230.838	220.638	241.038			102.869	0	0	0			106.666	0	0	0			96.8171	234.542	224.934	244.15
	98.5777	230.908	220.695	241.121			102.929	0	0	0			106.733	0	0	0			96.8665	234.582	224.968	244.196
	98.6303	230.977	220.751	241.204			102.99	0	0	0			106.801	0	0	0			96.916	234.621	225.001	244.241
	98.6828	231.047	220.807	241.287			103.05	0	0	0			106.868	0	0	0			96.9655	234.661	225.035	244.287
	98.7354	231.117	220.864	241.37			103.111	0	0	0			106.936	0	0	0			97.0149	234.701	225.069	244.333
	98.788	231.186	220.92	241.452			103.172	0	0	0			107.004	0	0	0			97.0644	234.741	225.103	244.38
	98.8406	231.256	220.977	241.535			103.232	0	0	0			107.071	0	0	0			97.1138	234.782	225.137	244.426
	98.8932	231.326	221.033	241.619			103.293	0	0	0			107.139	0	0	0			97.1633	234.822	225.172	244.473
	98.9458	231.396	221.09	241.702			103.353	0	0	0			107.206	0	0	0			97.2127	234.863	225.207	244.52
	98.9984	231.466	221.147	241.785			103.414	0	0	0			107.274	0	0	0			97.2622	234.904	225.241	244.567
	99.0509	231.536	221.203	241.868			103.474	0	0	0			107.342	0	0	0			97.3116	234.946	225.276	244.615
	99.1035	231.606	221.26	241.952			103.535	0	0	0			107.409	0	0	0			97.3611	234.987	225.312	244.662
	99.1561	231.676	221.317	242.035			103.596	0	0	0			107.477	0	0	0			97.4105	235.029	225.347	244.71
	99.2087	231.746	221.374	242.118			103.656	0	0	0			107.544	0	0	0			97.46	235.07	225.383	244.758
	99.2613	231.816	221.431	242.202			103.717	0	0	0			107.612	0	0	0			97.5095	235.113	225.419	244.806
	99.3139	231.887	221.488	242.286			103.777	0	0	0			107.68	0	0	0			97.5589	235.155	225.455	244.855
	99.3665	231.957	221.545	242.369			103.838	0	0	0			107.747	0	0	0			97.6084	235.197	225.491	244.904
	99.419	232.027	221.602	242.453			103.899	4.56003e-19	4.55892e-19	4.56114e-19			107.815	0	0	0			97.6578	235.24	225.528	244.952
	99.4716	232.098	221.659	242.537			103.959	9.12007e-19	9.11563e-19	9.1245e-19			107.882	0	0	0			97.7073	235.283	225.564	245.002
	99.5242	232.168	221.716	242.62			104.02	1.36801e-18	1.36701e-18	1.36901e-18			107.95	0	0	0			97.7567	235.326	225.601	245.051
	99.5768	232.238	221.773	242.704			104.08	1.82401e-18	1.82224e-18	1.82579e-18			108.018	0	0	0			97.8062	235.369	225.638	245.101
	99.6294	232.309	221.83	242.788			104.141	2.28002e-18	2.27724e-18	2.28279e-18			108.085	0	0	0			97.8556	235.413	225.675	245.15
	99.682	232.379	221.887	242.872			104.201	2.73602e-18	2.73203e-18	2.74001e-18			108.153	0	0	0			97.9051	235.457	225.713	245.2
	99.7345	232.45	221.944	242.956			104.262	3.19202e-18	3.18659e-18	3.19746e-18			108.221	0	0	0			97.9545	235.501	225.75	245.251
	99.7871	232.521	222.001	243.04			104.323	3.64803e-18	3.64093e-18	3.65512e-18			108.288	0	0	0			98.004	235.545	225.788	245.301
	99.8397	232.591	222.058	243.124			104.383	4.10403e-18	4.09505e-18	4.11301e-18			108.356	0	0	0			98.0535	235.589	225.826	245.352
	99.8923	232.662	222.116	243.208			104.444	4.56003e-18	4.54894e-18	4.57112e-18			108.423	0	0	0			98.1029	235.634	225.865	245.403
	99.9449	232.732	222.173	243.292			104.504	5.01604e-18	5.00262e-18	5.02945e-18			108.491	0	0	0			98.1524	235.679	225.903	245.454
	99.9975	232.803	222.23	243.376			104.565	5.47204e-18	5.45607e-18	5.48801e-18			108.559	0	0	0			98.2018	235.724	225.942	245.505
	100.05	232.874	222.287	243.46			104.626	5.92804e-18	5.9093e-18	5.94678e-18			108.626	0	0	0			98.2513	235.769	225.981	245.557
	100.103	232.944	222.345	243.544			104.686	6.38405e-18	6.36231e-18	6.40578e-18			108.694	0	0	0			98.3007	235.814	226.02	245.609
	100.155	233.015	222.402	243.628			104.747	6.84005e-18	6.8151e-18	6.865e-18			108.761	0	0	0			98.3502	235.86	226.059	245.661
	100.208	233.086	222.459	243.712			104.807	7.29605e-18	7.26767e-18	7.32444e-18			108.829	0	0	0			98.3996	235.906	226.099	245.713
	100.26	233.156	222.516	243.797			104.868	7.75206e-18	7.72001e-18	7.7841e-18			108.897	0	0	0			98.4491	235.952	226.139	245.766
	100.313	233.227	222.574	243.881			104.929	8.20806e-18	8.17213e-18	8.24399e-18			108.964	0	0	0			98.4985	235.999	226.179	245.819
	100.366	233.298	222.631	243.965			104.989	8.66406e-18	8.62403e-18	8.70409e-18			109.032	0	0	0			98.548	236.045	226.219	245.872
	100.418	233.369	222.688	244.049			105.05	9.12007e-18	9.07571e-18	9.16442e-18			109.099	0	0	0			98.5975	236.092	226.259	245.925
	100.471	233.439	222.745	244.133			105.11	9.57607e-18	9.52717e-18	9.62497e-18			109.167	0	0	0			98.6469	236.139	226.3	245.979
	100.523	233.51	222.803	244.218			105.171	1.00321e-17	9.9784e-18	1.00857e-17			109.235	0	0	0			98.6964	236.186	226.341	246.032
	100.576	233.581	222.86	244.302			105.231	1.04881e-17	1.04294e-17	1.05467e-17			109.302	0	0	0			98.7458	236.234	226.382	246.086
	100.628	233.652	222.917	244.386			105.292	1.09441e-17	1.08802e-17	1.1008e-17			109.37	0	0	0			98.7953	236.282	226.423	246.141
	100.681	233.722	222.974	244.47			105.353	1.14001e-17	1.13308e-17	1.14694e-17			109.437	0	0	0			98.8447	236.33	226.464	246.195
	100.734	233.793	223.032	244.555			105.413	1.18561e-17	1.17811e-17	1.1931e-17			109.505	0	0	0			98.8942	236.378	226.506	246.25
	100.786	233.864	223.089	244.639			105.474	1.23121e-17	1.22313e-17	1.23929e-17			109.573	0	0	0			98.9436	236.426	226.548	246.305
	100.839	233.935	223.147	244.724			105.534	1.27681e-17	1.26812e-17	1.2855e-17			109.64	0	0	0			98.9931	236.475	226.59	246.36
	100.891	234.007	223.204	244.809			105.595	1.32241e-17	1.31308e-17	1.33174e-17			109.708	0	0	0			99.0426	236.524	226.632	246.415
	100.944	234.078	223.262	244.894			105.656	1.36801e-17	1.35803e-17	1.37799e-17			109.775	0	0	0			99.092	236.573	226.675	246.471
	100.997	234.15	223.32	244.979			105.716	1.41361e-17	1.40295e-17	1.42427e-17			109.843	0	0	0			99.1415	236.622	226.718	246.527
	101.049	234.222	223.379	245.065			105.777	1.45921e-17	1.44786e-17	1.47057e-17			109.911	0	0	0			99.1909	236.672	226.761	246.583
	101.102	234.294	223.437	245.15			105.837	1.50481e-17	1.49274e-17	1.51689e-17			109.978	0	0	0			99.2404	236.722	226.804	246.639
	101.154	234.366	223.496	245.236			105.898	1.55041e-17	1.53759e-17	1.56323e-17			110.046	0	0	0			99.2898	236.772	226.847	246.696
	101.207	234.439	223.555	245.323			105.959	1.59601e-17	1.58243e-17	1.6096e-17			110.114	0	0	0			99.3393	236.822	226.891	246.753
	101.26	234.512	223.614	245.409			106.019	1.64161e-17	1.62724e-17	1.65598e-17			110.181	0	0	0			99.3887	236.872	226.935	246.81
	101.312	234.585	223.674	245.496			106.08	1.68721e-17	1.67203e-17	1.70239e-17			110.249	0	0	0			99.4382	236.923	226.979	246.867
	101.365	234.659	223.734	245.584			106.14	1.73281e-17	1.7168e-17	1.74883e-17			110.316	0	0	0			99.4877	236.974	227.023	246.925
	101.417	234.733	223.794	245.672			106.201	1.77841e-17	1.76155e-17	1.79528e-17			110.384	0	0	0			99.5371	237.025	227.068	246.983
	101.47	234.808	223.855	245.76			106.261	1.82401e-17	1.80627e-17	1.84176e-17			110.452	0	0	0			99.5866	237.077	227.113	247.041
	101.522	234.882	223.916	245.849			106.322	1.86961e-17	1.85097e-17	1.88825e-17			110.519	0	0	0			99.636	237.128	227.158	247.099
	101.575	234.958	223.978	245.938			106.383	1.91521e-17	1.89565e-17	1.93478e-17			110.587	0	0	0			99.6855	237.18	227.203	247.158
	101.628	235.034	224.04	246.028			106.443	1.96081e-17	1.94031e-17	1.98132e-17			110.654	0	0	0			99.7349	237.233	227.248	247.217
	101.68	235.11	224.102	246.118			106.504	2.00641e-17	1.98495e-17	2.02788e-17			110.722	0	0	0			99.7844	237.285	227.294	247.276
	101.733	235.187	224.165	246.209			106.564	2.05201e-17	2.02956e-17	2.07447e-17			110.79	0	0	0			99.8338	237.338	227.34	247.335
	101.785	235.265	224.229	246.301			106.625	2.09762e-17	2.07415e-17	2.12108e-17			110.857	0	0	0			99.8833	237.39	227.386	247.395
	101.838	235.343	224.293	246.393			106.686	2.14322e-17	2.11872e-17	2.16771e-17			110.925	0	0	0			99.9327	237.444	227.432	247.455
	101.891	235.422	224.358	246.485			106.746	2.18882e-17	2.16327e-17	2.21437e-17			110.992	0	0	0			99.9822	237.497	227.479	247.515
	101.943	235.501	224.423	246.579			106.807	2.23442e-17	2.20779e-17	2.26104e-17			111.06	0	0	0			100.032	237.551	227.526	247.575
	101.996	235.581	224.489	246.673			106.867	2.28002e-17	2.25229e-17	2.30774e-17			111.128	0	0	0			100.081	237.604	227.573	247.636
	102.048	235.661	224.555	246.768			106.928	2.32562e-17	2.29677e-17	2.35446e-17			111.195	0	0	0			100.131	237.659	227.62	247.697
	102.101	235.743	224.623	246.863			106.988	2.37122e-17	2.34123e-17	2.4012e-17			111.263	0	0	0			100.18	237.713	227.668	247.758
	102.153	235.825	224.69	246.96			107.049	2.41682e-17	2.38567e-17	2.44797e-17			111.33	0	0	0			100.229	237.767	227.716	247.819
	102.206	235.908	224.759	247.057			107.11	2.46242e-17	2.43008e-17	2.49475e-17			111.398	0	0	0			100.279	237.822	227.764	247.881
	102.259	235.991	224.828	247.155			107.17	2.50802e-17	2.47447e-17	2.54156e-17			111.466	0	0	0			100.328	237.877	227.812	247.943
	102.311	236.076	224.898	247.253			107.231	2.55362e-17	2.51884e-17	2.58839e-17			111.533	0	0	0			100.378	237.933	227.86	248.005
	102.364	236.161	224.969	247.353			107.291	2.59922e-17	2.56319e-17	2.63525e-17			111.601	0	0	0			100.427	237.988	227.909	248.068
	102.416	236.247	225.041	247.454			107.352	2.64482e-17	2.60752e-17	2.68212e-17			111.668	0	0	0			100.477	238.044	227.958	248.13
	102.469	236.334	225.113	247.555			107.413	2.69042e-17	2.65182e-17	2.72902e-17			111.736	0	0	0			100.526	238.1	228.007	248.193
	102.522	236.422	225.187	247.657			107.473	2.73602e-17	2.6961e-17	2.77594e-17			111.804	0	0	0			100.576	238.157	228.056	248.257
	102.574	236.511	225.261	247.761			107.534	2.78162e-17	2.74036e-17	2.82288e-17			111.871	0	0	0			100.625	238.213	228.106	248.32
	102.627	236.601	225.336	247.865			107.594	2.82722e-17	2.78459e-17	2.86985e-17			111.939	0	0	0			100.675	238.27	228.156	248.384
	102.679	236.691	225.412	247.971			107.655	2.87282e-17	2.82881e-17	2.91683e-17			112.007	0	0	0			100.724	238.327	228.206	248.448
	102.732	236.783	225.489	248.077			107.715	2.91842e-17	2.873e-17	2.96384e-17			112.074	0	0	0			100.773	238.384	228.257	248.512
	102.784	236.876	225.567	248.184			107.776	2.96402e-17	2.91717e-17	3.01087e-17			112.142	0	0	0			100.823	238.442	228.307	248.577
	102.837	236.969	225.645	248.293			107.837	3.00962e-17	2.96132e-17	3.05793e-17			112.209	0	0	0			100.872	238.5	228.358	248.642
	102.89	237.064	225.725	248.403			107.897	3.05522e-17	3.00544e-17	3.105e-17			112.277	0	0	0			100.922	238.558	228.409	248.707
	102.942	237.16	225.806	248.514			107.958	3.10082e-17	3.04955e-17	3.1521e-17			112.345	0	0	0			100.971	238.616	228.46	248.772
	102.995	237.257	225.888	248.626			108.018	3.14642e-17	3.09363e-17	3.19922e-17			112.412	0	0	0			101.021	238.675	228.512	248.838
	103.047	237.355	225.971	248.739			108.079	3.19202e-17	3.13769e-17	3.24636e-17			112.48	0	0	0			101.07	238.734	228.564	248.904
	103.1	237.454	226.055	248.853			108.14	3.23762e-17	3.18172e-17	3.29352e-17			112.547	0	0	0			101.12	238.793	228.616	248.97
	103.153	237.555	226.14	248.969			108.2	3.28322e-17	3.22574e-17	3.34071e-17			112.615	0	0	0			101.169	238.852	228.668	249.036
	103.205	237.656	226.227	249.086			108.261	3.32882e-17	3.26973e-17	3.38792e-17			112.683	0	0	0			101.219	238.912	228.721	249.103
	103.258	237.759	226.314	249.204			108.321	3.37442e-17	3.3137e-17	3.43515e-17			112.75	0	0	0			101.268	238.972	228.773	249.17
	103.31	237.863	226.403	249.324			108.382	3.42002e-17	3.35765e-17	3.4824e-17			112.818	0	0	0			101.317	239.032	228.827	249.237
	103.363	237.969	226.493	249.445			108.443	3.46563e-17	3.40158e-17	3.52968e-17			112.885	0	0	0			101.367	239.092	228.88	249.305
	103.416	238.076	226.584	249.567			108.503	3.51123e-17	3.44548e-17	3.57697e-17			112.953	0	0	0			101.416	239.153	228.933	249.373
	103.468	238.184	226.676	249.691			108.564	3.55683e-17	3.48936e-17	3.62429e-17			113.021	0	0	0			101.466	239.214	228.987	249.441
	103.521	238.293	226.77	249.816			108.624	3.60243e-17	3.53322e-17	3.67163e-17			113.088	0	0	0			101.515	239.275	229.041	249.509
	103.573	238.404	226.865	249.943			108.685	3.64803e-17	3.57706e-17	3.719e-17			113.156	0	0	0			101.565	239.337	229.095	249.578
	103.626	238.516	226.961	250.071			108.745	3.69363e-17	3.62087e-17	3.76638e-17			113.223	0	0	0			101.614	239.398	229.15	249.647
	103.678	238.63	227.059	250.2			108.806	3.73923e-17	3.66466e-17	3.81379e-17			113.291	0	0	0			101.664	239.46	229.205	249.716
	103.731	238.745	227.158	250.331			108.867	3.78483e-17	3.70844e-17	3.86122e-17			113.359	0	0	0			101.713	239.523	229.26	249.785
	103.784	238.861	227.258	250.464			108.927	3.83043e-17	3.75218e-17	3.90867e-17			113.426	0	0	0			101.763	239.585	229.315	249.855
	103.836	238.861	227.258	250.464			108.988	3.87603e-17	3.79591e-17	3.95615e-17			113.494	0	0	0			101.812	239.648	229.371	249.925
	103.889	238.984	227.386	250.582			109.048	3.92163e-17	3.83961e-17	4.00364e-17			113.561	0	0	0			101.861	239.711	229.426	249.995
	103.941	239.108	227.516	250.701			109.109	3.96723e-17	3.8833e-17	4.05116e-17			113.629	0	0	0			101.911	239.774	229.482	250.066
	103.994	239.234	227.646	250.822			109.17	4.01283e-17	3.92696e-17	4.0987e-17			113.697	0	0	0			101.96	239.838	229.539	250.137
	104.047	239.362	227.779	250.945			109.23	4.05843e-17	3.97059e-17	4.14627e-17			113.764	0	0	0			102.01	239.902	229.595	250.208
	104.099	239.491	227.913	251.069			109.291	4.10403e-17	4.01421e-17	4.19385e-17			113.832	0	0	0			102.059	239.966	229.652	250.279
	104.152	239.622	228.048	251.195			109.351	4.14963e-17	4.0578e-17	4.24146e-17			113.9	0	0	0			102.109	240.03	229.709	250.351
	104.204	239.754	228.186	251.323			109.412	4.19523e-17	4.10137e-17	4.28909e-17			113.967	0	0	0			102.158	240.095	229.766	250.423
	104.257	239.888	228.324	251.453			109.472	4.24083e-17	4.14492e-17	4.33674e-17			114.035	0	0	0			102.208	240.16	229.824	250.495
	104.309	240.024	228.465	251.584			109.533	4.28643e-17	4.18845e-17	4.38441e-17			114.102	0	0	0			102.257	240.225	229.882	250.568
	104.362	240.162	228.607	251.717			109.594	4.33203e-17	4.23195e-17	4.43211e-17			114.17	0	0	0			102.307	240.29	229.94	250.641
	104.415	240.301	228.75	251.852			109.654	4.37763e-17	4.27544e-17	4.47983e-17			114.238	0	0	0			102.356	240.356	229.998	250.714
	104.467	240.442	228.896	251.989			109.715	4.42323e-17	4.3189e-17	4.52757e-17			114.305	0	0	0			102.405	240.422	230.057	250.787
	104.52	240.585	229.043	252.127			109.775	4.46883e-17	4.36233e-17	4.57533e-17			114.373	0	0	0			102.455	240.488	230.116	250.861
	104.572	240.73	229.192	252.268			109.836	4.51443e-17	4.40575e-17	4.62312e-17			114.44	0	0	0			102.504	240.555	230.175	250.935
	104.625	240.877	229.343	252.411			109.897	4.56003e-17	4.44914e-17	4.67092e-17			114.508	0	0	0			102.554	240.622	230.234	251.01
	104.678	241.025	229.495	252.555			109.957	4.60563e-17	4.49251e-17	4.71875e-17			114.576	0	0	0			102.603	240.689	230.294	251.084
	104.73	241.176	229.65	252.701			110.018	4.65123e-17	4.53586e-17	4.7666e-17			114.643	0	0	0			102.653	240.756	230.354	251.159
	104.783	241.328	229.806	252.85			110.078	4.69683e-17	4.57919e-17	4.81448e-17			114.711	0	0	0			102.702	240.824	230.414	251.234
	104.835	241.482	229.964	253			110.139	4.74243e-17	4.6225e-17	4.86237e-17			114.778	0	0	0			102.752	240.892	230.475	251.31
	104.888	241.639	230.124	253.153			110.2	4.78803e-17	4.66578e-17	4.91029e-17			114.846	0	0	0			102.801	240.96	230.535	251.385
	104.94	241.797	230.286	253.308			110.26	4.83364e-17	4.70904e-17	4.95823e-17			114.914	0	0	0			102.851	241.029	230.596	251.462
	104.993	241.957	230.45	253.464			110.321	4.87924e-17	4.75228e-17	5.00619e-17			114.981	0	0	0			102.9	241.098	230.657	251.538
	105.046	242.119	230.616	253.623			110.381	4.92484e-17	4.79549e-17	5.05418e-17			115.049	0	0	0			102.949	241.167	230.719	251.615
	105.098	242.284	230.783	253.784			110.442	4.97044e-17	4.83869e-17	5.10219e-17			115.116	0	0	0			102.999	241.236	230.781	251.691
	105.151	242.45	230.953	253.948			110.502	5.01604e-17	4.88186e-17	5.15021e-17			115.184	0	0	0			103.048	241.306	230.843	251.769
	105.203	242.619	231.125	254.113			110.563	5.06164e-17	4.92501e-17	5.19827e-17			115.252	0	0	0			103.098	241.376	230.905	251.846
	105.256	242.79	231.299	254.281			110.624	5.10724e-17	4.96814e-17	5.24634e-17			115.319	0	0	0			103.147	241.446	230.968	251.924
	105.309	242.963	231.475	254.451			110.684	5.15284e-17	5.01124e-17	5.29443e-17			115.387	0	0	0			103.197	241.516	231.03	252.002
	105.361	243.138	231.653	254.623			110.745	5.19844e-17	5.05432e-17	5.34255e-17			115.454	0	0	0			103.246	241.587	231.094	252.081
	105.414	243.315	231.833	254.797			110.805	5.24404e-17	5.09739e-17	5.39069e-17			115.522	0	0	0			103.296	241.658	231.157	252.16
	105.466	243.495	232.016	254.974			110.866	5.28964e-17	5.14042e-17	5.43885e-17			115.59	0	0	0			103.345	241.73	231.221	252.239
	105.519	243.677	232.2	255.153			110.927	5.33524e-17	5.18344e-17	5.48704e-17			115.657	0	0	0			103.395	241.802	231.285	252.318
	105.572	243.861	232.387	255.335			110.987	5.38084e-17	5.22644e-17	5.53524e-17			115.725	0	0	0			103.444	241.874	231.349	252.398
	105.624	244.048	232.576	255.519			111.048	5.42644e-17	5.26941e-17	5.58347e-17			115.792	0	0	0			103.493	241.946	231.414	252.478
	105.677	244.236	232.767	255.705			111.108	5.47204e-17	5.31236e-17	5.63172e-17			115.86	0	0	0			103.543	242.019	231.479	252.559
	105.729	244.428	232.961	255.894			111.169	5.51764e-17	5.35529e-17	5.67999e-17			115.928	0	0	0			103.592	242.092	231.544	252.64
	105.782	244.621	233.157	256.086			111.229	5.56324e-17	5.39819e-17	5.72829e-17			115.995	0	0	0			103.642	242.165	231.61	252.721
	105.834	244.817	233.355	256.279			111.29	5.60884e-17	5.44107e-17	5.77661e-17			116.063	0	0	0			103.691	242.239	231.676	252.803
	105.887	245.016	233.555	256.476			111.351	5.65444e-17	5.48394e-17	5.82495e-17			116.131	0	0	0			103.741	242.313	231.742	252.885
	105.94	245.216	233.758	256.675			111.411	5.70004e-17	5.52678e-17	5.87331e-17			116.198	0	0	0			103.79	242.388	231.809	252.967
	105.992	245.42	233.963	256.876			111.472	5.74564e-17	5.56959e-17	5.92169e-17			116.266	0	0	0			103.84	242.388	231.809	252.967
	106.045	245.626	234.171	257.08			111.532	5.79124e-17	5.61239e-17	5.9701e-17			116.333	0	0	0			103.889	242.493	231.909	253.076
	106.097	245.834	234.381	257.287			111.593	5.83684e-17	5.65516e-17	6.01853e-17			116.401	0	0	0			103.939	242.598	232.01	253.186
	106.15	246.045	234.593	257.497			111.654	5.88244e-17	5.69791e-17	6.06698e-17			116.469	0	0	0			103.988	242.703	232.111	253.296
	106.203	246.258	234.808	257.709			111.714	5.92804e-17	5.74064e-17	6.11545e-17			116.536	0	0	0			104.037	242.809	232.212	253.406
	106.255	246.475	235.026	257.924			111.775	5.97364e-17	5.78334e-17	6.16394e-17			116.604	0	0	0			104.087	242.915	232.314	253.517
	106.308	246.693	235.246	258.141			111.835	6.01924e-17	5.82603e-17	6.21246e-17			116.671	0	0	0			104.136	243.022	232.416	253.628
	106.36	246.915	235.468	258.361			111.896	6.06484e-17	5.86869e-17	6.261e-17			116.739	0	0	0			104.186	243.129	232.519	253.74
	106.413	247.139	235.693	258.584			111.957	6.11044e-17	5.91133e-17	6.30956e-17			116.807	0	0	0			104.235	243.237	232.622	253.852
	106.465	247.366	235.921	258.81			112.017	6.15604e-17	5.95395e-17	6.35814e-17			116.874	0	0	0			104.285	243.345	232.725	253.965
	106.518	247.595	236.151	259.039			112.078	6.20165e-17	5.99654e-17	6.40675e-17			116.942	0	0	0			104.334	243.454	232.829	254.078
	106.571	247.827	236.384	259.271			112.138	6.24725e-17	6.03912e-17	6.45538e-17			117.009	0	0	0			104.384	243.563	232.934	254.191
	106.623	248.063	236.62	259.505			112.199	6.29285e-17	6.08167e-17	6.50403e-17			117.077	0	0	0			104.433	243.672	233.039	254.305
	106.676	248.3	236.858	259.742			112.259	6.33845e-17	6.1242e-17	6.5527e-17			117.145	0	0	0			104.483	243.782	233.144	254.42
	106.728	248.541	237.099	259.983			112.32	6.38405e-17	6.1667e-17	6.60139e-17			117.212	0	0	0			104.532	243.892	233.249	254.535
	106.781	248.785	237.343	260.226			112.381	6.42965e-17	6.20919e-17	6.65011e-17			117.28	0	0	0			104.582	244.003	233.356	254.65
	106.834	249.031	237.59	260.472			112.441	6.47525e-17	6.25165e-17	6.69885e-17			117.347	0	0	0			104.631	244.114	233.462	254.766
	106.886	249.28	237.839	260.721			112.502	6.52085e-17	6.29409e-17	6.74761e-17			117.415	0	0	0			104.68	244.226	233.569	254.883
	106.939	249.532	238.091	260.973			112.562	6.56645e-17	6.33651e-17	6.79639e-17			117.483	0	0	0			104.73	244.338	233.677	255
	106.991	249.787	238.346	261.229			112.623	6.61205e-17	6.3789e-17	6.8452e-17			117.55	0	0	0			104.779	244.451	233.785	255.118
	107.044	250.046	238.604	261.487			112.684	6.65765e-17	6.42127e-17	6.89402e-17			117.618	0	0	0			104.829	244.564	233.893	255.236
	107.096	250.307	238.865	261.748			112.744	6.70325e-17	6.46363e-17	6.94287e-17			117.685	0	0	0			104.878	244.678	234.002	255.354
	107.149	250.571	239.128	262.013			112.805	6.74885e-17	6.50596e-17	6.99174e-17			117.753	0	0	0			104.928	244.792	234.111	255.473
	107.202	250.838	239.395	262.281			112.865	6.79445e-17	6.54826e-17	7.04064e-17			117.821	0	0	0			104.977	244.907	234.221	255.593
	107.254	251.108	239.664	262.552			112.926	6.84005e-17	6.59055e-17	7.08955e-17			117.888	0	0	0			105.027	245.023	234.332	255.713
	107.307	251.381	239.937	262.826			112.986	6.88565e-17	6.63281e-17	7.13849e-17			117.956	0	0	0			105.076	245.138	234.443	255.834
	107.359	251.658	240.212	263.103			113.047	6.93125e-17	6.67505e-17	7.18745e-17			118.024	0	0	0			105.126	245.255	234.554	255.955
	107.412	251.937	240.491	263.384			113.108	6.97685e-17	6.71727e-17	7.23643e-17			118.091	0	0	0			105.175	245.372	234.666	256.077
	107.465	252.22	240.772	263.668			113.168	7.02245e-17	6.75946e-17	7.28544e-17			118.159	0	0	0			105.224	245.489	234.779	256.2
	107.517	252.506	241.057	263.955			113.229	7.06805e-17	6.80164e-17	7.33447e-17			118.226	0	0	0			105.274	245.607	234.892	256.323
	107.57	252.795	241.344	264.245			113.289	7.11365e-17	6.84379e-17	7.38351e-17			118.294	0	0	0			105.323	245.726	235.005	256.446
	107.622	253.087	241.635	264.539			113.35	7.15925e-17	6.88592e-17	7.43259e-17			118.362	0	0	0			105.373	245.845	235.119	256.571
	107.675	253.383	241.929	264.836			113.411	7.20485e-17	6.92803e-17	7.48168e-17			118.429	0	0	0			105.422	245.965	235.234	256.695
	107.728	253.681	242.226	265.137			113.471	7.25045e-17	6.97011e-17	7.53079e-17			118.497	0	0	0			105.472	246.085	235.349	256.821
	107.78	253.983	242.526	265.441			113.532	7.29605e-17	7.01217e-17	7.57993e-17			118.564	0	0	0			105.521	246.206	235.465	256.947
	107.833	254.289	242.829	265.748			113.592	7.34165e-17	7.05421e-17	7.62909e-17			118.632	0	0	0			105.571	246.327	235.581	257.073
	107.885	254.598	243.136	266.059			113.653	7.38725e-17	7.09623e-17	7.67827e-17			118.7	0	0	0			105.62	246.449	235.698	257.201
	107.938	254.91	243.446	266.374			113.714	7.43285e-17	7.13823e-17	7.72748e-17			118.767	0	0	0			105.67	246.572	235.815	257.328
	107.99	255.226	243.759	266.692			113.774	7.47845e-17	7.1802e-17	7.77671e-17			118.835	0	0	0			105.719	246.695	235.933	257.457
	108.043	255.544	244.076	267.013			113.835	7.52405e-17	7.22216e-17	7.82595e-17			118.902	2.25172e-05	2.07892e-05	2.42453e-05			105.768	246.819	236.052	257.586
	108.096	255.867	244.395	267.338			113.895	7.56966e-17	7.26409e-17	7.87522e-17			118.97	0.000659698	0.000608843	0.000710553			105.818	246.944	236.171	257.716
	108.148	256.193	244.719	267.667			113.956	7.61526e-17	7.30599e-17	7.92452e-17			119.038	0.0013	0.0012	0.0014			105.867	247.069	236.291	257.846
	108.201	256.522	245.045	267.999			114.016	7.66086e-17	7.34788e-17	7.97383e-17			119.105	0.00195	0.0018	0.0021			105.917	247.194	236.411	257.977
	108.253	256.855	245.375	268.335			114.077	7.70646e-17	7.38974e-17	8.02317e-17			119.173	0.00261	0.0024	0.00281			105.966	247.321	236.532	258.109
	108.306	257.192	245.708	268.675			114.138	7.75206e-17	7.43158e-17	8.07253e-17			119.24	0.00327	0.00301	0.00352			106.016	247.448	236.654	258.241
	108.359	257.532	246.045	269.018			114.198	7.79766e-17	7.4734e-17	8.12191e-17			119.308	0.00393	0.00362	0.00424			106.065	247.575	236.776	258.374
	108.411	257.875	246.385	269.365			114.259	7.84326e-17	7.5152e-17	8.17132e-17			119.376	0.0046	0.00424	0.00497			106.115	247.703	236.899	258.508
	108.464	258.222	246.729	269.716			114.319	7.88886e-17	7.55697e-17	8.22074e-17			119.443	0.00528	0.00486	0.0057			106.164	247.832	237.022	258.642
	108.516	258.573	247.076	270.07			114.38	7.93446e-17	7.59873e-17	8.27019e-17			119.511	0.00596	0.00549	0.00644			106.214	247.962	237.146	258.778
	108.569	258.927	247.426	270.428			114.441	7.98006e-17	7.64046e-17	8.31966e-17			119.578	0.00665	0.00612	0.00718			106.263	248.092	237.271	258.913
	108.621	259.285	247.78	270.789			114.501	8.02566e-17	7.68216e-17	8.36915e-17			119.646	0.00734	0.00675	0.00794			106.312	248.223	237.396	259.05
	108.674	259.646	248.137	271.154			114.562	8.07126e-17	7.72385e-17	8.41867e-17			119.714	0.00804	0.00739	0.00869			106.362	248.355	237.522	259.187
	108.727	260.01	248.497	271.523			114.622	8.11686e-17	7.76551e-17	8.4682e-17			119.781	0.00875	0.00804	0.00946			106.411	248.487	237.649	259.325
	108.779	260.378	248.861	271.895			114.683	8.16246e-17	7.80716e-17	8.51776e-17			119.849	0.00946	0.00869	0.01023			106.461	248.62	237.776	259.463
	108.832	260.75	249.228	272.271			114.743	8.20806e-17	7.84878e-17	8.56734e-17			119.916	0.01018	0.00934	0.01101			106.51	248.753	237.904	259.603
	108.884	261.125	249.598	272.651			114.804	8.25366e-17	7.89037e-17	8.61695e-17			119.984	0.0109	0.01	0.0118			106.56	248.888	238.033	259.743
	108.937	261.503	249.972	273.034			114.865	8.29926e-17	7.93195e-17	8.66657e-17			120.052	0.01163	0.01067	0.01259			106.609	249.023	238.162	259.884
	108.99	261.885	250.349	273.42			114.925	8.34486e-17	7.9735e-17	8.71622e-17			120.119	0.01236	0.01134	0.01339			106.659	249.158	238.292	260.025
	109.042	262.27	250.73	273.81			114.986	8.39046e-17	8.01503e-17	8.76589e-17			120.187	0.0131	0.01201	0.01419			106.708	249.295	238.423	260.167
	109.095	262.659	251.113	274.204			115.046	8.43606e-17	8.05654e-17	8.81558e-17			120.255	0.01385	0.01269	0.015			106.758	249.432	238.554	260.31
	109.147	263.051	251.5	274.601			115.107	8.48166e-17	8.09803e-17	8.8653e-17			120.322	0.0146	0.01337	0.01582			106.807	249.57	238.686	260.454
	109.2	263.446	251.891	275.002			115.168	8.52726e-17	8.13949e-17	8.91503e-17			120.39	0.01535	0.01406	0.01665			106.856	249.709	238.819	260.599
	109.252	263.845	252.284	275.406			115.228	8.57286e-17	8.18093e-17	8.96479e-17			120.457	0.01612	0.01475	0.01748			106.906	249.848	238.952	260.744
	109.305	264.248	252.681	275.814			115.289	8.61846e-17	8.22235e-17	9.01457e-17			120.525	0.01688	0.01545	0.01832			106.955	249.988	239.086	260.89
	109.358	264.653	253.081	276.225			115.349	8.66406e-17	8.26375e-17	9.06438e-17			120.593	0.01766	0.01615	0.01917			107.005	250.129	239.221	261.037
	109.41	265.062	253.485	276.64			115.41	8.70966e-17	8.30512e-17	9.1142e-17			120.66	0.01844	0.01686	0.02002			107.054	250.271	239.357	261.184
	109.463	265.475	253.892	277.058			115.471	8.75526e-17	8.34648e-17	9.16405e-17			120.728	0.01922	0.01757	0.02088			107.104	250.413	239.493	261.333
	109.515	265.891	254.301	277.48			115.531	8.80086e-17	8.38781e-17	9.21392e-17			120.795	0.02001	0.01828	0.02174			107.153	250.556	239.63	261.482
	109.568	266.31	254.715	277.905			115.592	8.84646e-17	8.42912e-17	9.26381e-17			120.863	0.02081	0.01901	0.02261			107.203	250.7	239.768	261.632
	109.621	266.732	255.131	278.334			115.652	8.89206e-17	8.4704e-17	9.31373e-17			120.931	0.02161	0.01973	0.02349			107.252	250.845	239.906	261.783
	109.673	267.158	255.551	278.766			115.713	8.93767e-17	8.51167e-17	9.36366e-17			120.998	0.02242	0.02046	0.02438			107.302	250.99	240.045	261.935
	109.726	267.588	255.974	279.201			115.773	8.98327e-17	8.55291e-17	9.41362e-17			121.066	0.02323	0.02119	0.02527			107.351	251.136	240.185	262.087
	109.778	268.02	256.4	279.64			115.834	9.02887e-17	8.59413e-17	9.4636e-17			121.133	0.02405	0.02193	0.02617			107.4	251.283	240.326	262.24
	109.831	268.456	256.829	280.083			115.895	9.07447e-17	8.63533e-17	9.5136e-17			121.201	0.02488	0.02268	0.02708			107.45	251.431	240.468	262.395
	109.883	268.895	257.262	280.528			115.955	9.12007e-17	8.67651e-17	9.56363e-17			121.269	0.02571	0.02343	0.02799			107.499	251.58	240.61	262.55
	109.936	269.338	257.698	280.977			116.016	9.16567e-17	8.71766e-17	9.61368e-17			121.336	0.02654	0.02418	0.02891			107.549	251.729	240.753	262.705
	109.989	269.783	258.137	281.43			116.076	9.21127e-17	8.75879e-17	9.66374e-17			121.404	0.02739	0.02494	0.02984			107.598	251.879	240.897	262.862
	110.041	270.232	258.579	281.886			116.137	9.25687e-17	8.7999e-17	9.71384e-17			121.471	0.02823	0.0257	0.03077			107.648	252.031	241.042	263.02
	110.094	270.685	259.024	282.345			116.198	9.30247e-17	8.84099e-17	9.76395e-17			121.539	0.02909	0.02646	0.03171			107.697	252.182	241.187	263.178
	110.146	271.14	259.473	282.808			116.258	9.34807e-17	8.88205e-17	9.81409e-17			121.607	0.02995	0.02724	0.03266			107.747	252.335	241.333	263.337
	110.199	271.599	259.924	283.274			116.319	9.39367e-17	8.92309e-17	9.86424e-17			121.674	0.03081	0.02801	0.03361			107.796	252.489	241.48	263.497
	110.252	272.061	260.379	283.744			116.379	9.43927e-17	8.96411e-17	9.91442e-17			121.742	0.03168	0.02879	0.03457			107.846	252.643	241.628	263.658
	110.304	272.527	260.837	284.216			116.44	9.48487e-17	9.00511e-17	9.96463e-17			121.809	0.03256	0.02958	0.03554			107.895	252.798	241.777	263.82
	110.357	272.996	261.298	284.693			116.5	9.53047e-17	9.04609e-17	1.00148e-16			121.877	0.03344	0.03037	0.03651			107.944	252.955	241.926	263.983
	110.409	273.467	261.763	285.172			116.561	9.57607e-17	9.08704e-17	1.00651e-16			121.945	0.03433	0.03116	0.03749			107.994	253.112	242.076	264.147
	110.462	273.943	262.23	285.655			116.622	9.62167e-17	9.12798e-17	1.01154e-16			122.012	0.03522	0.03196	0.03848			108.043	253.269	242.228	264.311
	110.515	274.421	262.701	286.141			116.682	9.66727e-17	9.16889e-17	1.01657e-16			122.08	0.03612	0.03276	0.03948			108.093	253.428	242.38	264.477
	110.567	274.902	263.174	286.63			116.743	9.71287e-17	9.20977e-17	1.0216e-16			122.148	0.03702	0.03357	0.04048			108.142	253.588	242.532	264.643
	110.62	275.387	263.651	287.123			116.803	9.75847e-17	9.25064e-17	1.02663e-16			122.215	0.03793	0.03438	0.04148			108.192	253.748	242.686	264.81
	110.672	275.875	264.131	287.619			116.864	9.80407e-17	9.29148e-17	1.03167e-16			122.283	0.03885	0.0352	0.0425			108.241	253.909	242.84	264.979
	110.725	276.366	264.614	288.118			116.925	9.84967e-17	9.3323e-17	1.0367e-16			122.35	0.03977	0.03602	0.04352			108.291	254.072	242.996	265.148
	110.777	276.861	265.1	288.621			116.985	9.89527e-17	9.3731e-17	1.04174e-16			122.418	0.0407	0.03685	0.04455			108.34	254.235	243.152	265.318
	110.83	277.358	265.589	289.127			117.046	9.94087e-17	9.41388e-17	1.04679e-16			122.486	0.04163	0.03768	0.04559			108.39	254.399	243.309	265.489
	110.883	277.859	266.082	289.636			117.106	9.98647e-17	9.45463e-17	1.05183e-16			122.553	0.04257	0.03851	0.04663			108.439	254.563	243.466	265.66
	110.935	278.363	266.577	290.148			117.167	1.00321e-16	9.49536e-17	1.05688e-16			122.621	0.04351	0.03935	0.04768			108.488	254.729	243.625	265.833
	110.988	278.869	267.075	290.664			117.228	1.00777e-16	9.53607e-17	1.06193e-16			122.688	0.04446	0.0402	0.04873			108.538	254.895	243.784	266.007
	111.04	279.38	267.577	291.182			117.288	1.01233e-16	9.57676e-17	1.06698e-16			122.756	0.04542	0.04104	0.0498			108.587	255.063	243.944	266.181
	111.093	279.893	268.081	291.704			117.349	1.01689e-16	9.61743e-17	1.07203e-16			122.824	0.04638	0.0419	0.05087			108.637	255.231	244.105	266.357
	111.146	280.409	268.589	292.23			117.409	1.02145e-16	9.65807e-17	1.07709e-16			122.891	0.04735	0.04275	0.05194			108.686	255.4	244.267	266.533
	111.198	280.929	269.099	292.758			117.47	1.02601e-16	9.69869e-17	1.08215e-16			122.959	0.04832	0.04362	0.05303			108.736	255.57	244.43	266.71
	111.251	281.451	269.613	293.29			117.53	1.03057e-16	9.73929e-17	1.08721e-16			123.026	0.0493	0.04448	0.05412			108.785	255.741	244.593	266.888
	111.303	281.977	270.13	293.824			117.591	1.03513e-16	9.77987e-17	1.09227e-16			123.094	0.05028	0.04535	0.05522			108.835	255.912	244.757	267.067
	111.356	282.506	270.649	294.362			117.652	1.03969e-16	9.82042e-17	1.09733e-16			123.162	0.05127	0.04623	0.05632			108.884	256.085	244.923	267.247
	111.408	283.038	271.172	294.904			117.712	1.04425e-16	9.86096e-17	1.1024e-16			123.229	0.05227	0.04711	0.05743			108.934	256.258	245.088	267.428
	111.461	283.573	271.698	295.448			117.773	1.04881e-16	9.90147e-17	1.10747e-16			123.297	0.05327	0.04799	0.05855			108.983	256.432	245.255	267.609
	111.514	284.111	272.226	295.995			117.833	1.05337e-16	9.94195e-17	1.11254e-16			123.364	0.05428	0.04888	0.05968			109.032	256.607	245.423	267.792
	111.566	284.652	272.758	296.546			117.894	1.05793e-16	9.98242e-17	1.11761e-16			123.432	0.05529	0.04977	0.06081			109.082	256.783	245.591	267.975
	111.619	285.196	273.292	297.1			117.955	1.06249e-16	1.00229e-16	1.12269e-16			123.5	0.05631	0.05067	0.06195			109.131	256.96	245.76	268.159
	111.671	285.743	273.83	297.657			118.015	1.06705e-16	1.00633e-16	1.12777e-16			123.567	0.05733	0.05157	0.06309			109.181	257.137	245.93	268.344
	111.724	286.294	274.371	298.217			118.076	1.07161e-16	1.01037e-16	1.13285e-16			123.635	0.05836	0.05248	0.06425			109.23	257.316	246.101	268.53
	111.777	286.847	274.914	298.78			118.136	1.07617e-16	1.01441e-16	1.13793e-16			123.702	0.0594	0.05339	0.06541			109.28	257.495	246.272	268.717
	111.829	287.403	275.461	299.346			118.197	1.08073e-16	1.01844e-16	1.14301e-16			123.77	0.06044	0.0543	0.06657			109.329	257.675	246.445	268.905
	111.882	287.963	276.01	299.915			118.257	1.08529e-16	1.02248e-16	1.1481e-16			123.838	0.06149	0.05522	0.06775			109.379	257.856	246.618	269.094
	111.934	288.525	276.562	300.488			118.318	1.08985e-16	1.02651e-16	1.15319e-16			123.905	0.06254	0.05615	0.06893			109.428	258.038	246.792	269.283
	111.987	289.09	277.118	301.063			118.379	1.09441e-16	1.03054e-16	1.15828e-16			123.973	0.0636	0.05707	0.07012			109.478	258.22	246.967	269.474
	112.039	289.659	277.676	301.642			118.439	1.09897e-16	1.03456e-16	1.16337e-16			124.041	0.06466	0.05801	0.07131			109.527	258.404	247.142	269.665
	112.092	290.23	278.237	302.223			118.5	1.10353e-16	1.03859e-16	1.16847e-16			124.108	0.06573	0.05894	0.07252			109.576	258.588	247.319	269.857
	112.145	290.804	278.801	302.808			118.56	1.10809e-16	1.04261e-16	1.17357e-16			124.176	0.0668	0.05988	0.07372			109.626	258.773	247.496	270.05
	112.197	291.382	279.368	303.395			118.621	0.18902	0.17781	0.20024			124.243	0.06789	0.06083	0.07494			109.675	258.959	247.674	270.244
	112.25	291.962	279.938	303.986			118.682	0.73784	0.69388	0.7818			124.311	0.06897	0.06178	0.07616			109.725	259.146	247.853	270.439
	112.302	292.545	280.511	304.58			118.742	1.29113	1.21389	1.36837			124.379	0.07006	0.06273	0.07739			109.774	259.334	248.032	270.635
	112.355	293.131	281.086	305.177			118.803	1.84889	1.73784	1.95995			124.446	0.07116	0.06369	0.07863			109.824	259.522	248.213	270.831
	112.408	293.721	281.665	305.776			118.863	2.41113	2.26572	2.55654			124.514	0.07227	0.06466	0.07988			109.873	259.711	248.394	271.029
	112.46	294.313	282.246	306.379			118.924	2.97784	2.79753	3.15815			124.581	0.07337	0.06562	0.08113			109.923	259.901	248.576	271.227
	112.513	294.908	282.83	306.985			118.984	3.54903	3.33326	3.76479			124.649	0.07449	0.06659	0.08239			109.972	260.092	248.759	271.426
	112.565	295.506	283.417	307.594			119.045	4.12468	3.87292	4.37645			124.717	0.07561	0.06757	0.08365			110.022	260.284	248.942	271.626
	112.618	296.106	284.007	308.206			119.106	4.70482	4.4165	4.99313			124.784	0.07674	0.06855	0.08492			110.071	260.477	249.127	271.827
	112.671	296.71	284.6	308.82			119.166	5.28942	4.964	5.61485			124.852	0.07787	0.06953	0.0862			110.12	260.67	249.312	272.029
	112.723	297.317	285.196	309.438			119.227	5.8785	5.5154	6.2416			124.919	0.07901	0.07052	0.08749			110.17	260.865	249.498	272.231
	112.776	297.926	285.794	310.059			119.287	6.47206	6.07072	6.87339			124.987	0.08015	0.07152	0.08878			110.219	261.06	249.685	272.435
	112.828	298.539	286.396	310.682			119.348	7.07009	6.62995	7.51023			125.055	0.0813	0.07251	0.09008			110.269	261.256	249.872	272.639
	112.881	299.154	287	311.309			119.409	7.67259	7.19307	8.1521			125.122	0.08245	0.07352	0.09139			110.318	261.452	250.06	272.844
	112.933	299.772	287.607	311.938			119.469	8.27956	7.7601	8.79902			125.19	0.08361	0.07452	0.09271			110.368	261.65	250.25	273.05
	112.986	300.393	288.216	312.57			119.53	8.89101	8.33103	9.451			125.257	0.08478	0.07553	0.09403			110.417	261.848	250.439	273.257
	113.039	301.017	288.829	313.206			119.59	9.50694	8.90585	10.108			125.325	0.08595	0.07655	0.09536			110.467	262.048	250.63	273.465
	113.091	301.644	289.444	313.844			119.651	10.1273	9.48455	10.7701			125.393	0.08713	0.07756	0.0967			110.516	262.248	250.822	273.674
	113.144	302.273	290.062	314.485			119.712	10.7522	10.0671	11.4373			125.46	0.08831	0.07859	0.09804			110.566	262.448	251.014	273.883
	113.196	302.906	290.683	315.129			119.772	11.3816	10.6536	12.1095			125.528	0.0895	0.07961	0.09939			110.615	262.65	251.207	274.093
	113.249	303.541	291.306	315.776			119.833	12.0154	11.244	12.7867			125.595	0.0907	0.08065	0.10075			110.664	262.853	251.401	274.305
	113.302	304.179	291.933	316.425			119.893	12.6537	11.8382	13.4691			125.663	0.0919	0.08168	0.10211			110.714	263.056	251.595	274.517
	113.354	304.82	292.562	317.078			119.954	13.2964	12.4363	14.1565			125.731	0.0931	0.08272	0.10348			110.763	263.26	251.791	274.729
	113.407	305.463	293.194	317.733			120.014	13.9437	13.0383	14.849			125.798	0.09431	0.08377	0.10486			110.813	263.465	251.987	274.943
	113.459	306.11	293.828	318.391			120.075	14.5954	13.6442	15.5466			125.866	0.09553	0.08481	0.10625			110.862	263.671	252.184	275.158
	113.512	306.759	294.466	319.052			120.136	15.2516	14.2539	16.2492			125.933	0.09676	0.08587	0.10764			110.912	263.877	252.382	275.373
	113.564	307.411	295.106	319.716			120.196	15.9122	14.8675	16.957			126.001	0.09798	0.08692	0.10904			110.961	264.085	252.58	275.59
	113.617	308.066	295.748	320.383			120.257	16.5774	15.4849	17.6698			126.069	0.09922	0.08798	0.11045			111.011	264.293	252.78	275.807
	113.67	308.723	296.394	321.052			120.317	17.247	16.1062	18.3878			126.136	0.10046	0.08905	0.11187			111.06	264.502	252.98	276.025
	113.722	309.383	297.042	321.725			120.378	17.9211	16.7313	19.1108			126.204	0.1017	0.09012	0.11329			111.11	264.712	253.18	276.243
	113.775	310.046	297.693	322.4			120.439	18.5996	17.3603	19.8389			126.272	0.10296	0.09119	0.11472			111.159	264.923	253.382	276.463
	113.827	310.712	298.346	323.078			120.499	19.2826	17.9931	20.5722			126.339	0.10421	0.09227	0.11616			111.208	265.134	253.584	276.684
	113.88	311.38	299.003	323.758			120.56	19.9701	18.6298	21.3105			126.407	0.10548	0.09335	0.1176			111.258	265.346	253.788	276.905
	113.933	312.052	299.661	324.442			120.62	20.6621	19.2703	22.0539			126.474	0.10674	0.09444	0.11905			111.307	265.559	253.992	277.127
	113.985	312.725	300.323	325.128			120.681	21.3586	19.9147	22.8025			126.542	0.10802	0.09553	0.12051			111.357	265.773	254.196	277.35
	114.038	313.402	300.987	325.817			120.741	22.0595	20.5628	23.5562			126.61	0.1093	0.09662	0.12198			111.406	265.988	254.402	277.574
	114.09	314.081	301.654	326.509			120.802	22.7649	21.2148	24.315			126.677	0.11058	0.09772	0.12345			111.456	266.203	254.608	277.799
	114.143	314.763	302.324	327.203			120.863	23.4748	21.8707	25.0789			126.745	0.11188	0.09882	0.12493			111.505	266.42	254.815	278.024
	114.195	315.448	302.996	327.9			120.923	24.1891	22.5303	25.8479			126.812	0.11317	0.09993	0.12642			111.555	266.637	255.023	278.251
	114.248	316.135	303.671	328.6			120.984	24.9079	23.1938	26.6221			126.88	0.11448	0.10104	0.12791			111.604	266.855	255.231	278.478
	114.301	316.825	304.348	329.302			121.044	25.6312	23.8611	27.4014			126.948	0.11578	0.10216	0.12941			111.654	267.073	255.441	278.706
	114.353	317.518	305.028	330.008			121.105	26.359	24.5322	28.1858			127.015	0.1171	0.10328	0.13092			111.703	267.293	255.651	278.935
	114.406	318.213	305.711	330.716			121.166	27.0912	25.2071	28.9754			127.083	0.11842	0.1044	0.13244			111.752	267.513	255.862	279.165
	114.458	318.911	306.396	331.426			121.226	27.828	25.8858	29.7701			127.15	0.11974	0.10553	0.13396			111.802	267.734	256.073	279.395
	114.511	319.612	307.084	332.14			121.287	28.5692	26.5683	30.57			127.218	0.12107	0.10666	0.13549			111.851	267.956	256.286	279.627
	114.564	320.315	307.774	332.856			121.347	29.3148	27.2546	31.375			127.286	0.12241	0.10779	0.13703			111.901	268.179	256.499	279.859
	114.616	321.021	308.467	333.574			121.408	30.0649	27.9447	32.1852			127.353	0.12375	0.10893	0.13857			111.95	268.402	256.713	280.092
	114.669	321.729	309.163	334.295			121.469	30.8196	28.6386	33.0005			127.421	0.1251	0.11008	0.14013			112	268.627	256.927	280.326
	114.721	322.44	309.861	335.019			121.529	31.5786	29.3363	33.821			127.488	0.12646	0.11122	0.14169			112.049	268.852	257.143	280.561
	114.774	323.154	310.562	335.746			121.59	32.3422	30.0378	34.6466			127.556	0.12782	0.11238	0.14325			112.099	269.078	257.359	280.796
	114.827	323.87	311.265	336.475			121.65	33.1102	30.743	35.4774			127.624	0.12918	0.11353	0.14483			112.148	269.304	257.576	281.033
	114.879	324.589	311.971	337.207			121.711	33.8827	31.4521	36.3134			127.691	0.13055	0.11469	0.14641			112.198	269.532	257.794	281.27
	114.932	325.31	312.679	337.941			121.771	34.6597	32.1649	37.1546			127.759	0.13193	0.11586	0.148			112.247	269.76	258.012	281.508
	114.984	326.034	313.39	338.678			121.832	35.4412	32.8815	38.0009			127.826	0.13331	0.11702	0.1496			112.296	269.989	258.231	281.747
	115.037	326.761	314.103	339.418			121.893	36.2271	33.6018	38.8524			127.894	0.1347	0.1182	0.1512			112.346	270.219	258.451	281.986
	115.089	327.49	314.819	340.16			121.953	37.0175	34.3259	39.7091			127.962	0.13623	0.11949	0.15297			112.395	270.449	258.672	282.227
	115.142	328.221	315.538	340.905			122.014	37.8124	35.0538	40.5709			128.029	0.13778	0.1208	0.15476			112.445	270.681	258.893	282.468
	115.195	328.955	316.259	341.652			122.074	38.6117	35.7855	41.438			128.097	0.13934	0.12212	0.15655			112.494	270.913	259.116	282.71
	115.247	329.692	316.982	342.402			122.135	39.4156	36.5209	42.3102			128.165	0.1409	0.12344	0.15836			112.544	271.146	259.339	282.953
	115.3	330.431	317.708	343.154			122.196	40.2238	37.26	43.1877			128.232	0.14247	0.12477	0.16017			112.593	271.38	259.562	283.197
	115.352	331.173	318.437	343.909			122.256	41.0366	38.0029	44.0703			128.3	0.14405	0.1261	0.16199			112.643	271.614	259.787	283.442
	115.405	331.917	319.168	344.667			122.317	41.8539	38.7496	44.9582			128.367	0.14563	0.12744	0.16382			112.692	271.849	260.012	283.687
	115.458	332.664	319.901	345.427			122.377	42.6756	39.5	45.8512			128.435	0.14722	0.12878	0.16566			112.742	272.086	260.238	283.933
	115.51	333.413	320.637	346.189			122.438	43.5018	40.2541	46.7494			128.503	0.14882	0.13012	0.16751			112.791	272.322	260.465	284.18
	115.563	334.165	321.375	346.954			122.498	44.3324	41.012	47.6529			128.57	0.15042	0.13147	0.16937			112.84	272.56	260.692	284.428
	115.615	334.919	322.116	347.722			122.559	45.1676	41.7736	48.5616			128.638	0.15203	0.13283	0.17123			112.89	272.798	260.92	284.677
	115.668	335.675	322.859	348.492			122.62	46.0072	42.5389	49.4755			128.705	0.15364	0.13419	0.1731			112.939	273.038	261.149	284.926
	115.72	336.434	323.605	349.264			122.68	46.8513	43.308	50.3946			128.773	0.15527	0.13555	0.17498			112.989	273.278	261.379	285.176
	115.773	337.196	324.353	350.039			122.741	47.6998	44.0808	51.3189			128.841	0.15689	0.13692	0.17687			113.038	273.518	261.609	285.427
	115.826	337.96	325.103	350.817			122.801	48.5529	44.8573	52.2485			128.908	0.15853	0.13829	0.17877			113.088	273.76	261.84	285.679
	115.878	338.726	325.856	351.596			122.862	49.4104	45.6375	53.1833			128.976	0.16017	0.13967	0.18068			113.137	274.002	262.072	285.932
	115.931	339.495	326.611	352.379			122.923	50.2724	46.4214	54.1233			129.043	0.16182	0.14105	0.18259			113.187	274.246	262.305	286.186
	115.983	340.266	327.369	353.164			122.983	51.1388	47.2091	55.0686			129.111	0.16348	0.14243	0.18452			113.236	274.49	262.539	286.441
	116.036	341.04	328.129	353.951			123.044	52.0098	48.0004	56.0191			129.179	0.16514	0.14383	0.18645			113.286	274.736	262.774	286.697
	116.089	341.816	328.891	354.74			123.104	52.8852	48.7955	56.9748			129.246	0.16681	0.14522	0.18839			113.335	274.982	263.01	286.954
	116.141	342.594	329.656	355.532			123.165	53.765	49.5943	57.9358			129.314	0.16848	0.14662	0.19034			113.384	275.23	263.247	287.212
	116.194	343.375	330.423	356.327			123.226	54.6494	50.3967	58.9021			129.381	0.17016	0.14802	0.1923			113.434	275.479	263.486	287.472
	116.246	344.158	331.192	357.123			123.286	55.5382	51.2029	59.8736			129.449	0.17185	0.14943	0.19426			113.483	275.729	263.725	287.733
	116.299	344.943	331.964	357.922			123.347	56.4315	52.0127	60.8503			129.517	0.17354	0.15085	0.19624			113.533	275.981	263.966	287.996
	116.351	345.73	332.737	358.723			123.407	57.3293	52.8263	61.8323			129.584	0.17524	0.15227	0.19822			113.582	276.234	264.208	288.26
	116.404	346.519	333.513	359.526			123.468	58.2315	53.6435	62.8196			129.652	0.17695	0.15369	0.20021			113.632	276.488	264.452	288.525
	116.457	347.311	334.291	360.331			123.528	59.1382	54.4644	63.8121			129.719	0.17866	0.15511	0.20221			113.681	276.745	264.697	288.792
	116.509	348.104	335.071	361.138			123.589	60.0495	55.2889	64.81			129.787	0.18038	0.15655	0.20422			113.731	277.002	264.944	289.061
	116.562	348.9	335.852	361.947			123.65	60.9651	56.1172	65.813			129.855	0.18211	0.15798	0.20624			113.78	277.262	265.192	289.331
	116.614	349.697	336.636	362.758			123.71	61.8853	56.9491	66.8214			129.922	0.18384	0.15942	0.20827			113.83	277.523	265.442	289.604
	116.667	350.496	337.422	363.571			123.771	62.8099	57.7847	67.835			129.99	0.18558	0.16087	0.2103			113.879	277.786	265.693	289.878
	116.72	351.297	338.209	364.385			123.831	63.739	58.624	68.8539			130.058	0.18733	0.16232	0.21234			113.928	278.05	265.947	290.154
	116.772	352.1	338.998	365.202			123.892	64.6725	59.4669	69.8782			130.125	0.18908	0.16377	0.2144			113.978	278.317	266.202	290.432
	116.825	352.905	339.789	366.02			123.953	65.6106	60.3135	70.9077			130.193	0.19084	0.16523	0.21646			114.027	278.586	266.459	290.712
	116.877	353.711	340.582	366.84			124.013	66.5531	61.1637	71.9424			130.26	0.19261	0.16669	0.21853			114.077	278.856	266.718	290.994
	116.93	354.519	341.376	367.662			124.074	67.5001	62.0176	72.9825			130.328	0.19438	0.16816	0.2206			114.126	279.129	266.979	291.279
	116.983	355.328	342.172	368.485			124.134	68.4515	62.8751	74.0279			130.396	0.19616	0.16963	0.22269			114.176	279.404	267.242	291.565
	117.035	356.14	342.97	369.31			124.195	69.4074	63.7363	75.0786			130.463	0.19795	0.17111	0.22479			114.225	279.681	267.507	291.854
	117.088	356.952	343.769	370.136			124.255	70.3679	64.6011	76.1346			130.531	0.19974	0.17259	0.22689			114.275	279.96	267.774	292.146
	117.14	357.766	344.569	370.963			124.316	71.3327	65.4696	77.1959			130.598	0.20154	0.17407	0.229			114.324	280.242	268.044	292.439
	117.193	358.582	345.371	371.793			124.377	72.3021	66.3417	78.2625			130.666	0.20334	0.17556	0.23112			114.374	280.526	268.316	292.736
	117.245	359.399	346.175	372.623			124.437	73.2759	67.2174	79.3344			130.734	0.20515	0.17705	0.23325			114.423	280.812	268.59	293.034
	117.298	360.217	346.98	373.455			124.498	74.2542	68.0968	80.4117			130.801	0.20697	0.17855	0.23539			114.472	281.101	268.866	293.336
	117.351	361.037	347.786	374.288			124.558	75.237	68.9797	81.4942			130.869	0.2088	0.18005	0.23754			114.522	281.393	269.145	293.64
	117.403	361.858	348.593	375.122			124.619	76.2242	69.8664	82.5821			130.936	0.21063	0.18156	0.23969			114.571	281.687	269.427	293.947
	117.456	362.68	349.402	375.958			124.68	77.216	70.7566	83.6754			131.004	0.21247	0.18307	0.24186			114.621	281.984	269.711	294.256
	117.508	363.503	350.212	376.794			124.74	78.2122	71.6504	84.7739			131.072	0.21431	0.18459	0.24403			114.67	282.283	269.998	294.569
	117.561	364.327	351.023	377.632			124.801	79.2128	72.5479	85.8778			131.139	0.21616	0.18611	0.24621			114.72	282.586	270.287	294.884
	117.614	365.153	351.835	378.471			124.861	80.218	73.4489	86.987			131.207	0.21802	0.18763	0.24841			114.769	282.891	270.579	295.203
	117.666	365.979	352.648	379.31			124.922	81.2276	74.3536	88.1016			131.274	0.21988	0.18916	0.2506			114.819	283.199	270.874	295.524
	117.719	366.807	353.463	380.151			124.983	82.2417	75.2619	89.2215			131.342	0.22175	0.19069	0.25281			114.868	283.51	271.172	295.849
	117.771	367.635	354.278	380.992			125.043	83.2603	76.1738	90.3468			131.41	0.22363	0.19223	0.25503			114.918	283.825	271.473	296.176
	117.824	368.464	355.094	381.835			125.104	84.2833	77.0892	91.4774			131.477	0.22551	0.19377	0.25725			114.967	284.142	271.777	296.507
	117.876	369.295	355.911	382.678			125.164	85.3108	78.0083	92.6133			131.545	0.2274	0.19532	0.25949			115.016	284.463	272.083	296.842
	117.929	370.126	356.729	383.522			125.225	86.3428	78.9309	93.7546			131.612	0.2293	0.19687	0.26173			115.066	284.786	272.393	297.18
	117.982	370.957	357.548	384.367			125.285	87.3793	79.8572	94.9013			131.68	0.2312	0.19842	0.26398			115.115	285.113	272.706	297.521
	118.034	371.79	358.367	385.212			125.346	88.4202	80.787	96.0534			131.748	0.23311	0.19998	0.26624			115.165	285.444	273.022	297.865
	118.087	372.623	359.188	386.058			125.407	89.4656	81.7204	97.2108			131.815	0.23503	0.20154	0.26851			115.214	285.778	273.342	298.214
	118.139	373.456	360.008	386.904			125.467	90.5155	82.6574	98.3736			131.883	0.23695	0.20311	0.27079			115.264	286.115	273.665	298.565
	118.192	374.291	360.83	387.751			125.528	91.5698	83.5979	99.5417			131.951	0.23888	0.20468	0.27308			115.313	286.456	273.991	298.921
	118.245	375.126	361.652	388.599			125.588	92.6287	84.5421	100.715			132.018	0.24082	0.20626	0.27537			115.363	286.8	274.32	299.28
	118.297	375.961	362.475	389.447			125.649	93.692	85.4898	101.894			132.086	0.24276	0.20784	0.27768			115.412	287.148	274.654	299.643
	118.35	376.797	363.298	390.295			125.71	94.7597	86.441	103.078			132.153	0.24471	0.20942	0.27999			115.462	287.5	274.99	300.01
	118.402	377.633	364.122	391.144			125.77	95.832	87.3958	104.268			132.221	0.24666	0.21101	0.28232			115.511	287.856	275.331	300.381
	118.455	378.469	364.946	391.993			125.831	96.9087	88.3542	105.463			132.289	0.24862	0.2126	0.28465			115.561	288.215	275.675	300.756
	118.507	379.306	365.77	392.842			125.891	97.9899	89.3161	106.664			132.356	0.25059	0.2142	0.28699			115.61	288.579	276.022	301.135
	118.56	380.143	366.595	393.691			125.952	99.0756	90.2816	107.87			132.424	0.25257	0.2158	0.28933			115.659	288.946	276.374	301.518
	118.613	380.98	367.42	394.541			126.012	100.166	91.2506	109.081			132.491	0.25455	0.21741	0.29169			115.709	289.317	276.729	301.906
	118.665	381.818	368.245	395.391			126.073	101.26	92.2232	110.298			132.559	0.25654	0.21902	0.29406			115.758	289.693	277.088	302.297
	118.718	382.656	369.071	396.24			126.134	101.977	92.8513	111.103			132.627	0.25853	0.22063	0.29643			115.808	290.072	277.452	302.693
	118.77	383.493	369.896	397.09			126.194	102.39	93.202	111.577			132.694	0.26053	0.22225	0.29882			115.857	290.456	277.819	303.093
	118.823	384.331	370.722	397.94			126.255	102.803	93.5532	112.053			132.762	0.26254	0.22387	0.30121			115.907	290.844	278.19	303.498
	118.876	385.169	371.548	398.789			126.315	103.217	93.9048	112.529			132.829	0.26455	0.2255	0.30361			115.956	291.236	278.566	303.907
	118.928	386.006	372.374	399.639			126.376	103.632	94.2569	113.006			132.897	0.26657	0.22713	0.30602			116.006	291.633	278.945	304.321
	118.981	386.844	373.2	400.488			126.437	104.047	94.6094	113.485			132.965	0.2686	0.22876	0.30844			116.055	292.034	279.329	304.74
	119.033	387.681	374.026	401.337			126.497	104.463	94.9625	113.964			133.032	0.27064	0.2304	0.31087			116.105	292.44	279.717	305.163
	119.086	388.519	374.851	402.186			126.558	104.88	95.3159	114.444			133.1	0.27268	0.23204	0.31331			116.154	292.85	280.11	305.591
	119.138	389.356	375.677	403.034			126.618	105.298	95.6699	114.926			133.167	0.27472	0.23369	0.31575			116.203	293.265	280.507	306.024
	119.191	390.192	376.502	403.882			126.679	105.716	96.0243	115.408			133.235	0.27678	0.23534	0.31821			116.253	293.685	280.909	306.461
	119.244	391.029	377.327	404.73			126.74	106.135	96.3792	115.891			133.303	0.27884	0.237	0.32067			116.302	294.109	281.315	306.904
	119.296	391.865	378.152	405.577			126.8	106.555	96.7345	116.376			133.37	0.2809	0.23866	0.32315			116.352	294.539	281.725	307.352
	119.349	392.7	378.977	406.424			126.861	106.976	97.0903	116.861			133.438	0.28297	0.24032	0.32563			116.401	294.973	282.141	307.805
	119.401	393.536	379.801	407.27			126.921	107.397	97.4466	117.348			133.505	0.28505	0.24199	0.32812			116.451	295.412	282.561	308.263
	119.454	394.37	380.625	408.116			126.982	107.819	97.8033	117.835			133.573	0.28714	0.24366	0.33062			116.5	295.856	282.986	308.726
	119.507	395.204	381.448	408.961			127.042	108.242	98.1605	118.323			133.641	0.28714	0.24366	0.33062			116.55	296.305	283.415	309.194
	119.559	396.038	382.271	409.805			127.103	108.665	98.5182	118.813			133.708	0.28859	0.24497	0.33222			116.599	296.759	283.85	309.668
	119.612	396.871	383.093	410.649			127.164	109.09	98.8762	119.303			133.776	0.29005	0.24628	0.33382			116.649	297.218	284.289	310.147
	119.664	397.703	383.915	411.491			127.224	109.515	99.2348	119.794			133.843	0.29151	0.24759	0.33542			116.698	297.683	284.734	310.632
	119.717	398.535	384.736	412.333			127.285	109.94	99.5938	120.287			133.911	0.29296	0.2489	0.33702			116.747	298.153	285.184	311.122
	119.77	399.365	385.556	413.174			127.345	110.367	99.9533	120.78			133.979	0.29442	0.25022	0.33862			116.797	298.628	285.638	311.618
	119.822	400.195	386.376	414.014			127.406	110.794	100.313	121.275			134.046	0.29587	0.25153	0.34021			116.846	299.109	286.098	312.119
	119.875	401.024	387.195	414.854			127.467	111.222	100.674	121.77			134.114	0.29733	0.25285	0.34181			116.896	299.595	286.563	312.626
	119.927	401.852	388.013	415.692			127.527	111.651	101.034	122.267			134.182	0.29879	0.25416	0.34341			116.945	300.087	287.034	313.139
	119.98	402.68	388.83	416.529			127.588	112.08	101.396	122.764			134.249	0.30024	0.25548	0.34501			116.995	300.584	287.51	313.658
	120.032	403.506	389.647	417.365			127.648	112.51	101.758	123.263			134.317	0.3017	0.2568	0.3466			117.044	301.087	287.991	314.183
	120.085	404.331	390.462	418.2			127.709	112.941	102.12	123.762			134.384	0.30316	0.25812	0.3482			117.094	301.596	288.478	314.713
	120.138	405.155	391.277	419.033			127.769	113.373	102.482	124.263			134.452	0.30461	0.25944	0.34979			117.143	302.11	288.97	315.25
	120.19	405.978	392.09	419.865			127.83	113.805	102.846	124.764			134.52	0.30607	0.26076	0.35139			117.193	302.631	289.468	315.793
	120.243	406.8	392.903	420.697			127.891	114.238	103.209	125.267			134.587	0.30753	0.26208	0.35298			117.242	303.157	289.972	316.342
	120.295	407.62	393.714	421.526			127.951	114.672	103.573	125.77			134.655	0.30899	0.2634	0.35458			117.291	303.689	290.481	316.897
	120.348	408.439	394.524	422.355			128.012	115.106	103.938	126.275			134.722	0.31045	0.26472	0.35617			117.341	304.228	290.996	317.459
	120.401	409.257	395.333	423.181			128.072	115.541	104.303	126.78			134.79	0.31191	0.26605	0.35776			117.39	304.772	291.517	318.027
	120.453	410.074	396.141	424.007			128.133	115.977	104.668	127.287			134.858	0.31336	0.26738	0.35935			117.44	305.323	292.044	318.601
	120.506	410.889	396.947	424.831			128.194	116.414	105.034	127.795			134.925	0.31482	0.2687	0.36095			117.489	305.879	292.577	319.182
	120.558	411.703	397.753	425.653			128.254	116.852	105.4	128.303			134.993	0.31628	0.27003	0.36254			117.539	306.442	293.115	319.769
	120.611	412.515	398.556	426.474			128.315	117.29	105.767	128.813			135.06	0.31774	0.27136	0.36413			117.588	307.012	293.66	320.363
	120.663	413.326	399.359	427.293			128.375	117.729	106.134	129.324			135.128	0.3192	0.27269	0.36572			117.638	307.588	294.211	320.964
	120.716	414.135	400.16	428.11			128.436	118.168	106.502	129.835			135.196	0.32066	0.27402	0.36731			117.687	308.17	294.768	321.572
	120.769	414.942	400.959	428.926			128.497	118.609	106.87	130.348			135.263	0.32212	0.27535	0.3689			117.737	308.759	295.332	322.186
	120.821	415.748	401.757	429.739			128.557	119.05	107.238	130.862			135.331	0.32358	0.27668	0.37049			117.786	309.354	295.902	322.807
	120.874	416.552	402.553	430.551			128.618	119.492	107.607	131.376			135.398	0.32505	0.27802	0.37208			117.835	309.956	296.478	323.435
	120.926	417.354	403.348	431.361			128.678	119.934	107.977	131.892			135.466	0.32651	0.27935	0.37366			117.885	310.565	297.06	324.07
	120.979	418.155	404.141	432.169			128.739	120.378	108.346	132.409			135.534	0.32797	0.28069	0.37525			117.934	311.181	297.649	324.713
	121.032	418.954	404.932	432.975			128.799	120.822	108.717	132.927			135.601	0.32943	0.28202	0.37684			117.984	311.803	298.245	325.362
	121.084	419.75	405.721	433.779			128.86	121.267	109.087	133.446			135.669	0.33089	0.28336	0.37843			118.033	312.433	298.847	326.018
	121.137	420.545	406.509	434.581			128.921	121.712	109.459	133.966			135.736	0.33235	0.2847	0.38001			118.083	313.069	299.456	326.682
	121.189	421.338	407.295	435.381			128.981	122.158	109.83	134.486			135.804	0.33382	0.28604	0.3816			118.132	313.712	300.071	327.353
	121.242	422.129	408.079	436.179			129.042	122.605	110.202	135.008			135.872	0.33528	0.28738	0.38318			118.182	314.362	300.692	328.031
	121.294	422.917	408.861	436.974			129.102	123.053	110.575	135.531			135.939	0.33674	0.28872	0.38477			118.231	315.018	301.32	328.715
	121.347	423.704	409.641	437.767			129.163	123.502	110.948	136.055			136.007	0.33821	0.29006	0.38635			118.281	315.681	301.955	329.407
	121.4	424.488	410.419	438.558			129.224	123.951	111.321	136.58			136.075	0.33967	0.29141	0.38794			118.33	316.351	302.595	330.106
	121.452	425.271	411.195	439.346			129.284	124.401	111.695	137.106			136.142	0.34113	0.29275	0.38952			118.379	317.027	303.242	330.811
	121.505	426.05	411.968	440.133			129.345	124.851	112.069	137.633			136.21	0.3426	0.29409	0.3911			118.429	317.709	303.895	331.523
	121.557	426.828	412.74	440.916			129.405	125.303	112.444	138.162			136.277	0.34406	0.29544	0.39268			118.478	318.398	304.554	332.241
	121.61	427.603	413.509	441.697			129.466	125.755	112.819	138.691			136.345	0.34553	0.29679	0.39427			118.528	319.093	305.219	332.966
	121.663	428.376	414.276	442.476			129.526	126.208	113.195	139.221			136.413	0.34699	0.29814	0.39585			118.577	319.794	305.89	333.698
	121.715	429.147	415.041	443.252			129.587	126.661	113.571	139.752			136.48	0.34846	0.29949	0.39743			118.627	320.501	306.567	334.436
	121.768	429.914	415.804	444.025			129.648	127.116	113.947	140.284			136.548	0.34992	0.30084	0.39901			118.676	321.215	307.249	335.18
	121.82	430.68	416.564	444.796			129.708	127.571	114.324	140.817			136.615	0.35139	0.30219	0.40059			118.726	321.934	307.938	335.93
	121.873	431.443	417.322	445.563			129.769	128.027	114.701	141.352			136.683	0.35285	0.30354	0.40217			118.775	322.659	308.632	336.687
	121.926	432.203	418.077	446.329			129.829	128.483	115.079	141.887			136.751	0.35432	0.30489	0.40375			118.825	323.391	309.331	337.45
	121.978	432.96	418.83	447.091			129.89	128.94	115.457	142.423			136.818	0.35579	0.30625	0.40533			118.874	324.128	310.036	338.219
	122.031	433.715	419.58	447.85			129.951	129.398	115.836	142.961			136.886	0.35725	0.3076	0.40691			118.923	324.87	310.747	338.994
	122.083	434.467	420.328	448.607			130.011	129.857	116.215	143.499			136.953	0.35786	0.30822	0.4075			118.973	325.619	311.463	339.774
	122.136	435.216	421.073	449.36			130.072	130.317	116.595	144.038			137.021	0.35824	0.30864	0.40784			119.022	326.373	312.184	340.561
	122.188	435.963	421.815	450.111			130.132	130.777	116.975	144.579			137.089	0.35862	0.30905	0.40818			119.072	327.132	312.911	341.353
	122.241	436.706	422.554	450.858			130.193	131.238	117.355	145.12			137.156	0.359	0.30947	0.40852			119.121	327.897	313.643	342.151
	122.294	437.447	423.291	451.602			130.254	131.699	117.736	145.663			137.224	0.35938	0.30989	0.40886			119.171	328.667	314.38	342.955
	122.346	438.184	424.025	452.344			130.314	132.162	118.117	146.207			137.291	0.35976	0.31031	0.4092			119.22	329.443	315.122	343.764
	122.399	438.919	424.756	453.082			130.375	132.625	118.499	146.751			137.359	0.36014	0.31074	0.40954			119.27	330.224	315.869	344.578
	122.451	439.65	425.484	453.816			130.435	133.089	118.881	147.297			137.427	0.36051	0.31116	0.40987			119.319	331.01	316.621	345.398
	122.504	440.379	426.209	454.548			130.496	133.553	119.263	147.844			137.494	0.36089	0.31158	0.41021			119.369	331.801	317.378	346.224
	122.557	441.104	426.932	455.276			130.556	134.019	119.646	148.391			137.562	0.36127	0.312	0.41055			119.418	332.597	318.14	347.054
	122.609	441.826	427.651	456.001			130.617	134.485	120.03	148.94			137.629	0.36165	0.31242	0.41089			119.467	333.398	318.906	347.89
	122.662	442.544	428.367	456.722			130.678	134.952	120.414	149.49			137.697	0.36203	0.31284	0.41122			119.517	334.204	319.677	348.731
	122.714	443.26	429.08	457.44			130.738	135.419	120.798	150.041			137.765	0.36241	0.31326	0.41156			119.566	335.015	320.453	349.577
	122.767	443.972	429.79	458.154			130.799	135.888	121.183	150.593			137.832	0.36279	0.31369	0.4119			119.616	335.831	321.233	350.428
	122.819	444.681	430.496	458.865			130.859	136.357	121.568	151.145			137.9	0.36317	0.31411	0.41224			119.665	336.651	322.018	351.283
	122.872	445.386	431.2	459.572			130.92	136.826	121.953	151.699			137.968	0.36355	0.31453	0.41257			119.715	337.476	322.808	352.144
	122.925	446.087	431.899	460.275			130.981	137.297	122.339	152.254			138.035	0.36393	0.31495	0.41291			119.764	338.305	323.601	353.01
	122.977	446.786	432.596	460.975			131.041	137.768	122.725	152.811			138.103	0.36431	0.31538	0.41325			119.814	339.139	324.399	353.88
	123.03	447.48	433.289	461.671			131.102	138.24	123.112	153.368			138.17	0.36469	0.3158	0.41358			119.863	339.978	325.201	354.754
	123.082	448.171	433.979	462.363			131.162	138.713	123.5	153.926			138.238	0.36507	0.31623	0.41392			119.913	340.821	326.008	355.634
	123.135	448.859	434.665	463.052			131.223	139.186	123.887	154.485			138.306	0.36545	0.31665	0.41426			119.962	341.668	326.818	356.517
	123.188	449.542	435.348	463.736			131.283	139.66	124.275	155.045			138.373	0.36583	0.31707	0.41459			120.011	342.519	327.633	357.405
	123.24	450.222	436.027	464.417			131.344	140.135	124.664	155.606			138.441	0.36621	0.3175	0.41493			120.061	343.375	328.451	358.298
	123.293	450.898	436.703	465.093			131.405	140.611	125.053	156.169			138.508	0.36659	0.31792	0.41526			120.11	344.234	329.274	359.195
	123.345	451.57	437.375	465.766			131.465	141.087	125.442	156.732			138.576	0.36697	0.31835	0.4156			120.16	345.098	330.1	360.096
	123.398	452.239	438.043	466.434			131.526	141.564	125.832	157.297			138.644	0.36735	0.31877	0.41594			120.209	345.965	330.93	361.001
	123.451	452.903	438.708	467.099			131.586	142.042	126.222	157.862			138.711	0.36773	0.3192	0.41627			120.259	346.837	331.764	361.91
	123.503	453.564	439.368	467.759			131.647	142.521	126.612	158.429			138.779	0.36812	0.31962	0.41661			120.308	347.712	332.601	362.823
	123.556	454.22	440.025	468.415			131.708	143	127.004	158.996			138.846	0.3685	0.32005	0.41694			120.358	348.591	333.442	363.74
	123.608	454.872	440.678	469.066			131.768	143.48	127.395	159.565			138.914	0.36888	0.32048	0.41728			120.407	349.474	334.287	364.661
	123.661	455.52	441.327	469.714			131.829	143.961	127.787	160.134			138.982	0.36926	0.3209	0.41761			120.457	350.36	335.134	365.585
	123.713	456.164	441.972	470.357			131.889	144.442	128.179	160.705			139.049	0.36964	0.32133	0.41795			120.506	351.25	335.986	366.513
	123.766	456.804	442.613	470.995			131.95	144.924	128.572	161.277			139.117	0.37002	0.32176	0.41828			120.555	352.143	336.84	367.445
	123.819	457.44	443.25	471.63			132.011	145.407	128.965	161.85			139.184	0.3704	0.32218	0.41862			120.605	353.039	337.698	368.381
	123.871	458.071	443.883	472.259			132.071	145.891	129.358	162.423			139.252	0.37078	0.32261	0.41895			120.654	353.939	338.559	369.32
	123.924	458.698	444.512	472.885			132.132	146.375	129.752	162.998			139.32	0.37116	0.32304	0.41929			120.704	354.843	339.424	370.262
	123.976	459.321	445.137	473.506			132.192	146.861	130.147	163.574			139.387	0.37154	0.32347	0.41962			120.753	355.749	340.291	371.207
	124.029	459.94	445.758	474.123			132.253	147.346	130.541	164.151			139.455	0.37192	0.3239	0.41995			120.803	356.659	341.161	372.156
	124.082	460.555	446.375	474.735			132.313	147.833	130.937	164.729			139.522	0.37231	0.32432	0.42029			120.852	357.571	342.034	373.108
	124.134	461.165	446.988	475.343			132.374	148.32	131.332	165.309			139.59	0.37269	0.32475	0.42062			120.902	358.487	342.91	374.064
	124.187	461.772	447.597	475.947			132.435	148.808	131.728	165.889			139.658	0.37307	0.32518	0.42096			120.951	359.405	343.789	375.022
	124.239	462.374	448.202	476.546			132.495	149.297	132.125	166.47			139.725	0.37345	0.32561	0.42129			121.001	360.327	344.671	375.983
	124.292	462.972	448.804	477.141			132.556	149.787	132.521	167.052			139.793	0.37383	0.32604	0.42162			121.05	361.251	345.555	376.947
	124.344	463.567	449.401	477.732			132.616	150.277	132.919	167.636			139.861	0.37421	0.32647	0.42196			121.099	362.178	346.442	377.914
	124.397	464.157	449.995	478.319			132.677	150.768	133.316	168.22			139.928	0.37459	0.3269	0.42229			121.149	363.107	347.331	378.884
	124.45	464.743	450.584	478.902			132.738	151.26	133.714	168.806			139.996	0.37498	0.32733	0.42262			121.198	364.039	348.223	379.856
	124.502	465.325	451.17	479.48			132.798	151.752	134.113	169.392			140.063	0.37536	0.32776	0.42296			121.248	364.974	349.117	380.831
	124.555	465.903	451.752	480.054			132.859	152.246	134.512	169.98			140.131	0.37574	0.32819	0.42329			121.297	365.911	350.014	381.809
	124.607	466.477	452.33	480.624			132.919	152.74	134.911	170.568			140.199	0.37612	0.32862	0.42362			121.347	366.851	350.912	382.789
	124.66	467.047	452.905	481.19			132.98	153.234	135.311	171.158			140.266	0.3765	0.32905	0.42395			121.396	367.792	351.813	383.771
	124.713	467.614	453.476	481.752			133.04	153.73	135.711	171.749			140.334	0.37689	0.32949	0.42429			121.446	368.736	352.716	384.756
	124.765	468.176	454.042	482.309			133.101	154.226	136.111	172.341			140.401	0.37727	0.32992	0.42462			121.495	369.682	353.622	385.743
	124.818	468.734	454.606	482.863			133.162	154.723	136.512	172.934			140.469	0.37765	0.33035	0.42495			121.545	370.63	354.529	386.732
	124.87	469.289	455.165	483.412			133.222	155.22	136.914	173.527			140.537	0.37803	0.33078	0.42528			121.594	371.581	355.438	387.723
	124.923	469.839	455.721	483.958			133.283	155.719	137.315	174.122			140.604	0.37841	0.33122	0.42561			121.643	372.533	356.349	388.717
	124.975	470.386	456.273	484.499			133.343	156.218	137.717	174.719			140.672	0.3788	0.33165	0.42595			121.693	373.487	357.262	389.712
	125.028	470.929	456.821	485.037			133.404	156.718	138.12	175.316			140.739	0.37918	0.33208	0.42628			121.742	374.443	358.176	390.709
	125.081	471.468	457.366	485.57			133.465	157.218	138.523	175.914			140.807	0.37956	0.33251	0.42661			121.792	375.4	359.093	391.708
	125.133	472.003	457.907	486.1			133.525	157.72	138.926	176.513			140.875	0.37994	0.33295	0.42694			121.841	376.36	360.011	392.709
	125.186	472.535	458.444	486.625			133.586	158.222	139.33	177.114			140.942	0.38033	0.33338	0.42727			121.891	377.321	360.93	393.711
	125.238	473.063	458.978	487.147			133.646	158.222	139.33	177.114			141.01	0.38071	0.33382	0.4276			121.94	378.283	361.851	394.716
	125.291	473.586	459.509	487.664			133.707	158.21	139.336	177.084			141.077	0.38109	0.33425	0.42793			121.99	379.247	362.773	395.721
	125.344	474.107	460.035	488.178			133.768	158.198	139.341	177.055			141.145	0.38147	0.33468	0.42827			122.039	380.212	363.697	396.728
	125.396	474.623	460.558	488.688			133.828	158.186	139.347	177.026			141.213	0.38186	0.33512	0.4286			122.089	381.179	364.622	397.737
	125.449	475.136	461.078	489.194			133.889	158.175	139.353	176.997			141.28	0.38224	0.33555	0.42893			122.138	382.147	365.548	398.746
	125.501	475.645	461.594	489.696			133.949	158.163	139.358	176.967			141.348	0.38262	0.33599	0.42926			122.187	383.116	366.475	399.757
	125.554	476.151	462.106	490.195			134.01	158.151	139.364	176.938			141.415	0.38301	0.33643	0.42959			122.237	384.086	367.403	400.77
	125.606	476.652	462.615	490.689			134.07	158.139	139.369	176.909			141.483	0.38339	0.33686	0.42992			122.286	385.058	368.333	401.783
	125.659	477.15	463.121	491.18			134.131	158.127	139.375	176.88			141.551	0.38377	0.3373	0.43025			122.336	386.03	369.263	402.797
	125.712	477.645	463.623	491.667			134.192	158.116	139.381	176.85			141.618	0.38416	0.33773	0.43058			122.385	387.003	370.194	403.812
	125.764	478.136	464.121	492.15			134.252	158.104	139.386	176.821			141.686	0.38454	0.33817	0.43091			122.435	387.977	371.126	404.829
	125.817	478.623	464.617	492.63			134.313	158.092	139.392	176.792			141.753	0.38492	0.33861	0.43124			122.484	388.952	372.059	405.846
	125.869	479.107	465.108	493.106			134.373	158.08	139.398	176.763			141.821	0.38531	0.33904	0.43157			122.534	389.928	372.992	406.863
	125.922	479.587	465.597	493.578			134.434	158.068	139.403	176.733			141.889	0.38569	0.33948	0.4319			122.583	390.904	373.926	407.882
	125.975	480.064	466.082	494.046			134.495	158.057	139.409	176.704			141.956	0.38607	0.33992	0.43223			122.633	391.881	374.861	408.901
	126.027	480.537	466.563	494.511			134.555	158.045	139.414	176.675			142.024	0.38646	0.34036	0.43256			122.682	392.858	375.796	409.92
	126.08	481.007	467.041	494.972			134.616	158.033	139.42	176.646			142.092	0.38684	0.34079	0.43288			122.731	393.836	376.731	410.94
	126.132	481.473	467.516	495.429			134.676	158.021	139.426	176.617			142.159	0.38722	0.34123	0.43321			122.781	394.814	377.667	411.961
	126.185	481.936	467.988	495.883			134.737	158.009	139.431	176.587			142.227	0.38761	0.34167	0.43354			122.83	395.792	378.603	412.981
	126.238	482.395	468.456	496.333			134.797	157.998	139.437	176.558			142.294	0.38799	0.34211	0.43387			122.88	396.771	379.54	414.002
	126.29	482.851	468.921	496.78			134.858	157.986	139.442	176.529			142.362	0.38837	0.34255	0.4342			122.929	397.75	380.476	415.023
	126.343	483.303	469.383	497.223			134.919	157.974	139.448	176.5			142.43	0.38876	0.34299	0.43453			122.979	398.728	381.413	416.044
	126.395	483.752	469.841	497.663			134.979	157.962	139.454	176.471			142.497	0.38914	0.34343	0.43486			123.028	399.707	382.349	417.065
	126.448	484.198	470.296	498.099			135.04	157.95	139.459	176.441			142.565	0.38953	0.34387	0.43518			123.078	400.686	383.286	418.087
	126.5	484.64	470.748	498.532			135.1	157.938	139.465	176.412			142.632	0.38991	0.34431	0.43551			123.127	401.665	384.222	419.108
	126.553	485.079	471.197	498.961			135.161	157.927	139.47	176.383			142.7	0.39029	0.34475	0.43584			123.177	402.644	385.159	420.129
	126.606	485.514	471.643	499.386			135.222	157.915	139.476	176.354			142.768	0.39068	0.34519	0.43617			123.226	403.622	386.095	421.15
	126.658	485.947	472.085	499.808			135.282	157.903	139.482	176.324			142.835	0.39106	0.34563	0.4365			123.275	404.601	387.032	422.171
	126.711	486.376	472.524	500.227			135.343	157.891	139.487	176.295			142.903	0.39145	0.34607	0.43682			123.325	405.58	387.968	423.191
	126.763	486.801	472.96	500.643			135.403	157.879	139.493	176.266			142.97	0.39183	0.34651	0.43715			123.374	406.558	388.904	424.212
	126.816	487.224	473.393	501.055			135.464	157.868	139.498	176.237			143.038	0.39222	0.34695	0.43748			123.424	407.536	389.84	425.232
	126.869	487.643	473.823	501.463			135.524	157.856	139.504	176.208			143.106	0.3926	0.3474	0.43781			123.473	408.514	390.776	426.253
	126.921	488.059	474.25	501.868			135.585	157.844	139.509	176.178			143.173	0.39299	0.34784	0.43813			123.523	409.492	391.711	427.273
	126.974	488.472	474.674	502.27			135.646	157.832	139.515	176.149			143.241	0.39337	0.34828	0.43846			123.572	410.47	392.647	428.293
	127.026	488.882	475.094	502.669			135.706	157.82	139.52	176.12			143.308	0.39375	0.34872	0.43879			123.622	411.447	393.582	429.312
	127.079	489.288	475.512	503.064			135.767	157.808	139.526	176.091			143.376	0.39414	0.34917	0.43911			123.671	412.425	394.517	430.332
	127.131	489.691	475.926	503.456			135.827	157.797	139.532	176.062			143.444	0.39452	0.34961	0.43944			123.721	413.402	395.452	431.351
	127.184	490.091	476.338	503.845			135.888	157.785	139.537	176.032			143.511	0.39491	0.35005	0.43977			123.77	414.378	396.387	432.37
	127.237	490.488	476.746	504.23			135.949	157.773	139.543	176.003			143.579	0.39529	0.3505	0.44009			123.819	415.355	397.321	433.389
	127.289	490.882	477.152	504.613			136.009	157.761	139.548	175.974			143.646	0.39568	0.35094	0.44042			123.869	416.331	398.255	434.407
	127.342	491.273	477.554	504.992			136.07	157.749	139.554	175.945			143.714	0.39606	0.35138	0.44074			123.918	417.307	399.189	435.425
	127.394	491.661	477.954	505.367			136.13	157.737	139.559	175.916			143.782	0.39645	0.35183	0.44107			123.968	418.282	400.122	436.443
	127.447	492.045	478.351	505.74			136.191	157.726	139.565	175.886			143.849	0.39683	0.35227	0.44139			124.017	419.258	401.055	437.46
	127.5	492.427	478.744	506.11			136.252	157.714	139.57	175.857			143.917	0.39722	0.35272	0.44172			124.067	420.233	401.988	438.477
	127.552	492.806	479.135	506.476			136.312	157.702	139.576	175.828			143.985	0.3976	0.35316	0.44205			124.116	421.207	402.921	439.494
	127.605	493.181	479.523	506.839			136.373	157.69	139.581	175.799			144.052	0.39799	0.35361	0.44237			124.166	422.181	403.853	440.51
	127.657	493.554	479.908	507.199			136.433	157.678	139.587	175.77			144.12	0.39838	0.35405	0.4427			124.215	423.155	404.784	441.525
	127.71	493.924	480.291	507.556			136.494	157.666	139.592	175.74			144.187	0.39876	0.3545	0.44302			124.265	424.128	405.715	442.541
	127.762	494.29	480.67	507.91			136.554	157.655	139.598	175.711			144.255	0.39915	0.35495	0.44335			124.314	425.101	406.646	443.556
	127.815	494.654	481.047	508.261			136.615	157.643	139.603	175.682			144.323	0.39953	0.35539	0.44367			124.363	426.073	407.577	444.57
	127.868	495.015	481.421	508.609			136.676	157.631	139.609	175.653			144.39	0.39992	0.35584	0.444			124.413	427.045	408.507	445.584
	127.92	495.373	481.792	508.954			136.736	157.619	139.614	175.624			144.458	0.4003	0.35629	0.44432			124.462	428.016	409.436	446.597
	127.973	495.728	482.16	509.296			136.797	157.607	139.62	175.595			144.525	0.40069	0.35673	0.44464			124.512	428.987	410.365	447.61
	128.025	496.08	482.525	509.635			136.857	157.595	139.625	175.565			144.593	0.40108	0.35718	0.44497			124.561	429.958	411.293	448.622
	128.078	496.429	482.888	509.971			136.918	157.583	139.631	175.536			144.661	0.40146	0.35763	0.44529			124.611	430.927	412.221	449.634
	128.131	496.776	483.248	510.304			136.979	157.572	139.636	175.507			144.728	0.40185	0.35808	0.44562			124.66	431.897	413.149	450.645
	128.183	497.12	483.605	510.634			137.039	157.56	139.642	175.478			144.796	0.40223	0.35853	0.44594			124.71	432.865	414.075	451.655
	128.236	497.461	483.96	510.961			137.1	157.548	139.647	175.449			144.863	0.40262	0.35897	0.44626			124.759	433.833	415.002	452.665
	128.288	497.799	484.312	511.286			137.16	157.536	139.653	175.419			144.931	0.40301	0.35942	0.44659			124.809	434.801	415.927	453.674
	128.341	498.134	484.661	511.607			137.221	157.524	139.658	175.39			144.999	0.40339	0.35987	0.44691			124.858	435.767	416.852	454.682
	128.394	498.467	485.008	511.926			137.281	157.512	139.663	175.361			145.066	0.40378	0.36032	0.44723			124.907	436.734	417.777	455.69
	128.446	498.797	485.352	512.241			137.342	157.5	139.669	175.332			145.134	0.40416	0.36077	0.44756			124.957	437.699	418.701	456.697
	128.499	499.124	485.693	512.554			137.403	157.489	139.674	175.303			145.201	0.40455	0.36122	0.44788			125.006	438.664	419.624	457.704
	128.551	499.448	486.032	512.864			137.463	157.477	139.68	175.274			145.269	0.40494	0.36167	0.4482			125.056	439.628	420.546	458.71
	128.604	499.77	486.368	513.172			137.524	157.465	139.685	175.244			145.337	0.40532	0.36212	0.44853			125.105	440.591	421.468	459.714
	128.656	500.089	486.702	513.476			137.584	157.453	139.691	175.215			145.404	0.40571	0.36257	0.44885			125.155	441.554	422.389	460.719
	128.709	500.406	487.033	513.778			137.645	157.441	139.696	175.186			145.472	0.4061	0.36302	0.44917			125.204	442.516	423.31	461.722
	128.762	500.72	487.362	514.077			137.706	157.429	139.702	175.157			145.539	0.40648	0.36347	0.44949			125.254	443.477	424.229	462.725
	128.814	501.031	487.688	514.374			137.766	157.417	139.707	175.128			145.607	0.40687	0.36392	0.44982			125.303	444.437	425.148	463.726
	128.867	501.34	488.012	514.668			137.827	157.405	139.712	175.099			145.675	0.40726	0.36438	0.45014			125.353	445.397	426.066	464.727
	128.919	501.646	488.333	514.959			137.887	157.394	139.718	175.069			145.742	0.40764	0.36483	0.45046			125.402	446.355	426.984	465.727
	128.972	501.949	488.652	515.247			137.948	157.382	139.723	175.04			145.81	0.40803	0.36528	0.45078			125.451	447.313	427.9	466.726
	129.025	502.25	488.968	515.533			138.009	157.37	139.729	175.011			145.877	0.40842	0.36573	0.4511			125.501	448.27	428.816	467.725
	129.077	502.549	489.282	515.816			138.069	157.358	139.734	174.982			145.945	0.40869	0.36608	0.4513			125.55	449.226	429.731	468.722
	129.13	502.845	489.593	516.097			138.13	157.346	139.739	174.953			146.013	0.40891	0.36638	0.45143			125.6	450.182	430.645	469.719
	129.182	503.138	489.902	516.375			138.19	157.334	139.745	174.924			146.08	0.40912	0.36668	0.45156			125.649	451.136	431.558	470.714
	129.235	503.429	490.209	516.65			138.251	157.322	139.75	174.894			146.148	0.40934	0.36698	0.45169			125.699	452.089	432.47	471.709
	129.287	503.718	490.513	516.923			138.311	157.31	139.756	174.865			146.216	0.40955	0.36728	0.45183			125.748	453.042	433.382	472.702
	129.34	504.004	490.815	517.193			138.372	157.299	139.761	174.836			146.283	0.40977	0.36758	0.45196			125.798	453.993	434.292	473.695
	129.393	504.288	491.114	517.461			138.433	157.287	139.766	174.807			146.351	0.40998	0.36788	0.45209			125.847	454.944	435.202	474.686
	129.445	504.569	491.412	517.727			138.493	157.275	139.772	174.778			146.418	0.4102	0.36818	0.45222			125.897	455.894	436.11	475.677
	129.498	504.848	491.707	517.989			138.554	157.263	139.777	174.749			146.486	0.41042	0.36848	0.45235			125.946	456.842	437.018	476.666
	129.55	505.125	491.999	518.25			138.614	157.251	139.783	174.719			146.554	0.41063	0.36878	0.45249			125.996	457.79	437.925	477.655
	129.603	505.399	492.29	518.508			138.675	157.239	139.788	174.69			146.621	0.41085	0.36908	0.45262			126.045	458.736	438.83	478.642
	129.656	505.671	492.578	518.763			138.736	157.227	139.793	174.661			146.689	0.41106	0.36938	0.45275			126.094	459.682	439.735	479.628
	129.708	505.94	492.864	519.017			138.796	157.215	139.799	174.632			146.756	0.41128	0.36968	0.45288			126.144	460.626	440.639	480.613
	129.761	506.208	493.148	519.267			138.857	157.203	139.804	174.603			146.824	0.4115	0.36998	0.45301			126.193	461.569	441.541	481.597
	129.813	506.473	493.429	519.516			138.917	157.192	139.809	174.574			146.892	0.41171	0.37028	0.45314			126.243	462.511	442.443	482.58
	129.866	506.735	493.709	519.762			138.978	157.18	139.815	174.545			146.959	0.41193	0.37058	0.45327			126.292	463.452	443.343	483.561
	129.918	506.996	493.986	520.006			139.038	157.168	139.82	174.515			147.027	0.41214	0.37089	0.4534			126.342	464.392	444.242	484.542
	129.971	507.254	494.261	520.247			139.099	157.156	139.826	174.486			147.094	0.41236	0.37119	0.45354			126.391	465.331	445.141	485.521
	130.024	507.51	494.534	520.486			139.16	157.144	139.831	174.457			147.162	0.41258	0.37149	0.45367			126.441	466.268	446.038	486.499
	130.076	507.764	494.805	520.723			139.22	157.132	139.836	174.428			147.23	0.41279	0.37179	0.4538			126.49	467.205	446.934	487.476
	130.129	508.016	495.073	520.958			139.281	157.12	139.842	174.399			147.297	0.41301	0.37209	0.45393			126.54	468.14	447.829	488.451
	130.181	508.265	495.34	521.19			139.341	157.108	139.847	174.37			147.365	0.41323	0.37239	0.45406			126.589	469.074	448.722	489.425
	130.234	508.512	495.605	521.42			139.402	157.096	139.852	174.341			147.432	0.41344	0.3727	0.45419			126.638	470.006	449.615	490.398
	130.287	508.758	495.867	521.648			139.463	157.085	139.858	174.311			147.5	0.41366	0.373	0.45432			126.688	470.938	450.506	491.369
	130.339	509.001	496.127	521.874			139.523	157.073	139.863	174.282			147.568	0.41388	0.3733	0.45445			126.737	471.868	451.396	492.34
	130.392	509.242	496.386	522.097			139.584	157.061	139.868	174.253			147.635	0.41409	0.3736	0.45458			126.787	472.796	452.285	493.308
	130.444	509.481	496.642	522.319			139.644	157.049	139.874	174.224			147.703	0.41431	0.37391	0.45471			126.836	473.724	453.172	494.276
	130.497	509.718	496.897	522.538			139.705	157.037	139.879	174.195			147.77	0.41452	0.37421	0.45484			126.886	474.65	454.058	495.242
	130.549	509.952	497.149	522.755			139.766	157.025	139.884	174.166			147.838	0.41474	0.37451	0.45497			126.935	475.575	454.943	496.206
	130.602	510.185	497.4	522.971			139.826	157.013	139.89	174.137			147.906	0.41496	0.37481	0.4551			126.985	476.498	455.827	497.17
	130.655	510.416	497.649	523.184			139.887	157.001	139.895	174.108			147.973	0.41517	0.37512	0.45523			127.034	477.42	456.709	498.131
	130.707	510.645	497.895	523.394			139.947	156.989	139.9	174.078			148.041	0.41539	0.37542	0.45536			127.084	478.341	457.59	499.092
	130.76	510.872	498.14	523.603			140.008	156.977	139.905	174.049			148.109	0.41561	0.37572	0.45549			127.133	479.26	458.47	500.05
	130.812	511.097	498.383	523.81			140.068	156.965	139.911	174.02			148.176	0.41582	0.37603	0.45562			127.182	480.178	459.348	501.008
	130.865	511.32	498.624	524.015			140.129	156.953	139.916	173.991			148.244	0.41604	0.37633	0.45575			127.232	481.094	460.225	501.964
	130.918	511.541	498.863	524.218			140.19	156.942	139.921	173.962			148.311	0.41626	0.37664	0.45588			127.281	482.009	461.1	502.918
	130.97	511.76	499.1	524.419			140.25	156.93	139.927	173.933			148.379	0.41647	0.37694	0.45601			127.331	482.922	461.974	503.87
	131.023	511.977	499.336	524.618			140.311	156.918	139.932	173.904			148.447	0.41669	0.37724	0.45614			127.38	483.834	462.846	504.822
	131.075	512.192	499.57	524.815			140.371	156.906	139.937	173.875			148.514	0.41691	0.37755	0.45627			127.43	484.744	463.718	505.771
	131.128	512.406	499.802	525.01			140.432	156.894	139.942	173.845			148.582	0.41713	0.37785	0.4564			127.479	485.653	464.587	506.719
	131.181	512.618	500.032	525.203			140.493	156.882	139.948	173.816			148.649	0.41734	0.37816	0.45653			127.529	486.56	465.455	507.665
	131.233	512.827	500.26	525.395			140.553	156.87	139.953	173.787			148.717	0.41756	0.37846	0.45665			127.578	487.466	466.322	508.61
	131.286	513.036	500.487	525.584			140.614	156.858	139.958	173.758			148.785	0.41778	0.37877	0.45678			127.628	488.37	467.187	509.553
	131.338	513.242	500.712	525.772			140.674	156.846	139.963	173.729			148.852	0.41799	0.37907	0.45691			127.677	489.272	468.051	510.494
	131.391	513.446	500.935	525.958			140.735	156.834	139.969	173.7			148.92	0.41821	0.37938	0.45704			127.726	490.173	468.913	511.434
	131.443	513.649	501.157	526.142			140.795	156.822	139.974	173.671			148.987	0.41843	0.37968	0.45717			127.776	491.072	469.773	512.372
	131.496	513.85	501.377	526.324			140.856	156.81	139.979	173.642			149.055	0.41864	0.37999	0.4573			127.825	491.97	470.632	513.308
	131.549	514.05	501.595	526.504			140.917	156.798	139.984	173.612			149.123	0.41886	0.38029	0.45743			127.875	492.866	471.489	514.242
	131.601	514.247	501.812	526.683			140.977	156.787	139.99	173.583			149.19	0.41908	0.3806	0.45756			127.924	493.76	472.345	515.175
	131.654	514.443	502.026	526.86			141.038	156.775	139.995	173.554			149.258	0.4193	0.38091	0.45768			127.974	494.652	473.199	516.105
	131.706	514.637	502.24	527.035			141.098	156.763	140	173.525			149.325	0.41951	0.38121	0.45781			128.023	495.543	474.051	517.034
	131.759	514.83	502.452	527.208			141.159	156.738	139.994	173.481			149.393	0.41973	0.38152	0.45794			128.073	496.432	474.901	517.962
	131.812	515.021	502.662	527.38			141.22	156.712	139.987	173.437			149.461	0.41995	0.38182	0.45807			128.122	497.319	475.75	518.887
	131.864	515.21	502.87	527.55			141.28	156.687	139.98	173.393			149.528	0.42016	0.38213	0.4582			128.172	498.204	476.597	519.81
	131.917	515.398	503.077	527.719			141.341	156.661	139.973	173.349			149.596	0.42038	0.38244	0.45833			128.221	499.087	477.443	520.731
	131.969	515.584	503.283	527.885			141.401	156.636	139.966	173.305			149.663	0.4206	0.38274	0.45845			128.27	499.968	478.286	521.651
	132.022	515.769	503.487	528.05			141.462	156.61	139.959	173.261			149.731	0.42082	0.38305	0.45858			128.32	500.847	479.127	522.567
	132.074	515.951	503.689	528.214			141.523	156.585	139.952	173.217			149.799	0.42103	0.38336	0.45871			128.369	501.724	479.966	523.482
	132.127	516.133	503.89	528.376			141.583	156.559	139.945	173.173			149.866	0.42125	0.38367	0.45884			128.419	502.599	480.804	524.395
	132.18	516.313	504.089	528.536			141.644	156.534	139.938	173.129			149.934	0.42147	0.38397	0.45896			128.468	503.472	481.639	525.305
	132.232	516.491	504.287	528.694			141.704	156.508	139.931	173.085			150.002	0.42169	0.38428	0.45909			128.518	504.342	482.471	526.213
	132.285	516.668	504.484	528.851			141.765	156.483	139.925	173.04			150.069	0.4219	0.38459	0.45922			128.567	505.21	483.302	527.118
	132.337	516.843	504.678	529.007			141.825	156.457	139.918	172.996			150.137	0.42212	0.3849	0.45935			128.617	506.076	484.13	528.021
	132.39	517.016	504.872	529.161			141.886	156.431	139.911	172.952			150.204	0.42234	0.3852	0.45947			128.666	506.939	484.956	528.921
	132.443	517.188	505.064	529.313			141.947	156.406	139.904	172.908			150.272	0.42256	0.38551	0.4596			128.716	507.799	485.78	529.818
	132.495	517.359	505.255	529.464			142.007	156.38	139.897	172.864			150.34	0.42277	0.38582	0.45973			128.765	508.657	486.601	530.713
	132.548	517.528	505.444	529.613			142.068	156.355	139.89	172.82			150.407	0.42299	0.38613	0.45986			128.814	509.512	487.419	531.605
	132.6	517.696	505.631	529.761			142.128	156.329	139.883	172.776			150.475	0.42321	0.38644	0.45998			128.864	510.365	488.235	532.494
	132.653	517.862	505.818	529.907			142.189	156.304	139.876	172.732			150.542	0.42343	0.38675	0.46011			128.913	511.214	489.048	533.381
	132.706	518.027	506.003	530.052			142.25	156.278	139.869	172.688			150.61	0.42365	0.38705	0.46024			128.963	512.061	489.859	534.264
	132.758	518.191	506.186	530.195			142.31	156.253	139.862	172.644			150.678	0.42386	0.38736	0.46036			129.012	512.905	490.666	535.144
	132.811	518.353	506.369	530.337			142.371	156.227	139.855	172.6			150.745	0.42408	0.38767	0.46049			129.062	513.746	491.471	536.022
	132.863	518.513	506.55	530.477			142.431	156.202	139.848	172.556			150.813	0.4243	0.38798	0.46062			129.111	514.584	492.273	536.896
	132.916	518.673	506.729	530.616			142.492	156.176	139.841	172.512			150.88	0.42452	0.38829	0.46074			129.161	515.419	493.072	537.767
	132.968	518.831	506.907	530.754			142.552	156.151	139.834	172.468			150.948	0.42474	0.3886	0.46087			129.21	516.251	493.868	538.634
	133.021	518.987	507.084	530.89			142.613	156.125	139.827	172.424			151.016	0.42495	0.38891	0.461			129.26	517.08	494.661	539.499
	133.074	519.142	507.26	531.025			142.674	156.1	139.82	172.38			151.083	0.42517	0.38922	0.46112			129.309	517.905	495.451	540.359
	133.126	519.296	507.434	531.158			142.734	156.074	139.812	172.336			151.151	0.42539	0.38953	0.46125			129.358	518.727	496.238	541.217
	133.179	519.449	507.607	531.29			142.795	156.048	139.805	172.292			151.218	0.42561	0.38984	0.46138			129.408	519.546	497.021	542.071
	133.231	519.6	507.779	531.421			142.855	156.023	139.798	172.247			151.286	0.42583	0.39015	0.4615			129.457	520.361	497.802	542.921
	133.284	519.75	507.95	531.55			142.916	155.997	139.791	172.203			151.354	0.42604	0.39046	0.46163			129.507	521.173	498.579	543.768
	133.337	519.899	508.119	531.678			142.977	155.972	139.784	172.159			151.421	0.42626	0.39077	0.46175			129.556	521.981	499.352	544.611
	133.389	520.046	508.287	531.805			143.037	155.946	139.777	172.115			151.489	0.42648	0.39108	0.46188			129.606	522.786	500.122	545.45
	133.442	520.192	508.454	531.931			143.098	155.921	139.77	172.071			151.556	0.4267	0.39139	0.46201			129.655	523.587	500.889	546.285
	133.494	520.337	508.62	532.055			143.158	155.895	139.763	172.027			151.624	0.42692	0.3917	0.46213			129.705	524.384	501.652	547.117
	133.547	520.481	508.784	532.178			143.219	155.87	139.756	171.983			151.692	0.42713	0.39201	0.46226			129.754	525.178	502.411	547.944
	133.599	520.623	508.948	532.299			143.28	155.844	139.749	171.939			151.759	0.42735	0.39232	0.46238			129.804	525.967	503.167	548.768
	133.652	520.623	508.948	532.299			143.34	155.818	139.742	171.895			151.827	0.42757	0.39264	0.46251			129.853	526.753	503.918	549.587
	133.705	520.72	509.042	532.398			143.401	155.793	139.734	171.851			151.894	0.42779	0.39295	0.46263			129.902	527.535	504.667	550.403
	133.757	520.815	509.136	532.495			143.461	155.767	139.727	171.807			151.962	0.42801	0.39326	0.46276			129.952	528.312	505.411	551.214
	133.81	520.91	509.228	532.591			143.522	155.742	139.72	171.763			152.03	0.42823	0.39357	0.46288			130.001	529.086	506.151	552.021
	133.862	521.003	509.319	532.686			143.582	155.716	139.713	171.719			152.097	0.42845	0.39388	0.46301			130.051	529.855	506.888	552.823
	133.915	521.095	509.409	532.78			143.643	155.691	139.706	171.675			152.165	0.42866	0.39419	0.46313			130.1	530.621	507.62	553.621
	133.968	521.185	509.498	532.873			143.704	155.665	139.699	171.631			152.233	0.42888	0.39451	0.46326			130.15	531.382	508.348	554.415
	134.02	521.275	509.586	532.964			143.764	155.639	139.691	171.587			152.3	0.4291	0.39482	0.46338			130.199	532.138	509.072	555.204
	134.073	521.364	509.673	533.054			143.825	155.614	139.684	171.543			152.368	0.42932	0.39513	0.46351			130.249	532.891	509.792	555.989
	134.125	521.451	509.758	533.144			143.885	155.588	139.677	171.499			152.435	0.42954	0.39544	0.46363			130.298	533.638	510.508	556.769
	134.178	521.537	509.843	533.232			143.946	155.563	139.67	171.455			152.503	0.42976	0.39576	0.46376			130.348	534.382	511.22	557.544
	134.23	521.623	509.926	533.319			144.007	155.537	139.663	171.411			152.571	0.42998	0.39607	0.46388			130.397	535.12	511.927	558.314
	134.283	521.707	510.009	533.405			144.067	155.511	139.655	171.367			152.638	0.43019	0.39638	0.46401			130.446	535.855	512.629	559.08
	134.336	521.79	510.09	533.489			144.128	155.486	139.648	171.323			152.706	0.43041	0.39669	0.46413			130.496	536.584	513.327	559.841
	134.388	521.872	510.171	533.573			144.188	155.46	139.641	171.28			152.773	0.43063	0.39701	0.46426			130.545	537.309	514.021	560.596
	134.441	521.953	510.25	533.656			144.249	155.435	139.634	171.236			152.841	0.43085	0.39732	0.46438			130.595	538.029	514.71	561.347
	134.493	522.033	510.329	533.737			144.309	155.409	139.627	171.192			152.909	0.43107	0.39764	0.4645			130.644	538.744	515.394	562.093
	134.546	522.112	510.406	533.818			144.37	155.383	139.619	171.148			152.976	0.43129	0.39795	0.46463			130.694	539.454	516.074	562.834
	134.599	522.19	510.483	533.898			144.431	155.358	139.612	171.104			153.044	0.43151	0.39826	0.46475			130.743	540.159	516.749	563.569
	134.651	522.267	510.558	533.976			144.491	155.332	139.605	171.06			153.111	0.43173	0.39858	0.46488			130.793	540.859	517.419	564.299
	134.704	522.343	510.633	534.054			144.552	155.307	139.597	171.016			153.179	0.43195	0.39889	0.465			130.842	541.554	518.084	565.024
	134.756	522.418	510.706	534.13			144.612	155.281	139.59	170.972			153.247	0.43216	0.3992	0.46512			130.892	542.244	518.744	565.743
	134.809	522.493	510.779	534.206			144.673	155.255	139.583	170.928			153.314	0.43238	0.39952	0.46525			130.941	542.928	519.399	566.457
	134.862	522.566	510.851	534.281			144.734	155.23	139.576	170.884			153.382	0.4326	0.39983	0.46537			130.99	543.608	520.05	567.166
	134.914	522.638	510.922	534.355			144.794	155.204	139.568	170.84			153.449	0.43282	0.40015	0.46549			131.04	544.282	520.695	567.869
	134.967	522.71	510.992	534.428			144.855	155.179	139.561	170.796			153.517	0.43304	0.40046	0.46562			131.089	544.95	521.335	568.566
	135.019	522.78	511.061	534.5			144.915	155.153	139.554	170.752			153.585	0.43326	0.40078	0.46574			131.139	545.613	521.969	569.257
	135.072	522.85	511.13	534.571			144.976	155.127	139.546	170.708			153.652	0.43348	0.40109	0.46586			131.188	546.271	522.599	569.943
	135.124	522.919	511.197	534.641			145.036	155.102	139.539	170.664			153.72	0.4337	0.40141	0.46599			131.238	546.923	523.223	570.623
	135.177	522.987	511.264	534.71			145.097	155.076	139.532	170.62			153.787	0.43392	0.40172	0.46611			131.287	547.569	523.841	571.297
	135.23	523.054	511.33	534.779			145.158	155.05	139.524	170.576			153.855	0.43414	0.40204	0.46623			131.337	548.21	524.454	571.965
	135.282	523.121	511.395	534.846			145.218	155.025	139.517	170.532			153.923	0.43436	0.40236	0.46636			131.386	548.845	525.062	572.627
	135.335	523.186	511.459	534.913			145.279	154.999	139.51	170.489			153.99	0.43458	0.40267	0.46648			131.436	549.474	525.664	573.283
	135.387	523.251	511.523	534.979			145.339	154.973	139.502	170.445			154.058	0.43479	0.40299	0.4666			131.485	550.097	526.261	573.933
	135.44	523.315	511.586	535.045			145.4	154.948	139.495	170.401			154.126	0.43501	0.4033	0.46673			131.534	550.714	526.851	574.577
	135.493	523.378	511.648	535.109			145.461	154.922	139.488	170.357			154.193	0.43523	0.40362	0.46685			131.584	551.325	527.436	575.214
	135.545	523.441	511.709	535.173			145.521	154.897	139.48	170.313			154.261	0.43545	0.40394	0.46697			131.633	551.93	528.016	575.845
	135.598	523.503	511.769	535.236			145.582	154.871	139.473	170.269			154.328	0.43567	0.40425	0.46709			131.683	552.529	528.589	576.47
	135.65	523.564	511.829	535.298			145.642	154.845	139.465	170.225			154.396	0.43589	0.40457	0.46722			131.732	553.122	529.156	577.088
	135.703	523.624	511.888	535.359			145.703	154.82	139.458	170.181			154.464	0.43611	0.40489	0.46734			131.782	553.709	529.718	577.699
	135.755	523.683	511.947	535.42			145.764	154.794	139.451	170.137			154.531	0.43633	0.4052	0.46746			131.831	554.289	530.273	578.305
	135.808	523.742	512.005	535.48			145.824	154.768	139.443	170.093			154.599	0.43655	0.40552	0.46758			131.881	554.863	530.823	578.903
	135.861	523.801	512.062	535.539			145.885	154.743	139.436	170.05			154.666	0.43677	0.40584	0.4677			131.93	555.43	531.366	579.495
	135.913	523.858	512.118	535.598			145.945	154.717	139.428	170.006			154.734	0.43699	0.40615	0.46783			131.98	555.991	531.903	580.08
	135.966	523.915	512.174	535.656			146.006	154.691	139.421	169.962			154.802	0.43721	0.40647	0.46795			132.029	556.546	532.434	580.658
	136.018	523.971	512.229	535.713			146.066	154.666	139.413	169.918			154.869	0.43743	0.40679	0.46807			132.078	557.094	532.958	581.229
	136.071	524.027	512.284	535.77			146.127	154.64	139.406	169.874			154.937	0.43743	0.40679	0.46807			132.128	557.635	533.476	581.793
	136.124	524.082	512.338	535.826			146.188	154.614	139.398	169.83			155.004	0.43736	0.40628	0.46845			132.177	558.169	533.988	582.351
	136.176	524.137	512.391	535.882			146.248	154.589	139.391	169.786			155.072	0.43729	0.40576	0.46882			132.227	558.697	534.493	582.901
	136.229	524.19	512.444	535.937			146.309	154.563	139.384	169.742			155.14	0.43721	0.40524	0.46919			132.276	559.218	534.991	583.444
	136.281	524.244	512.497	535.991			146.369	154.537	139.376	169.698			155.207	0.43713	0.40472	0.46955			132.326	559.731	535.483	583.98
	136.334	524.296	512.548	536.045			146.43	154.512	139.369	169.655			155.275	0.43705	0.40419	0.46991			132.375	560.238	535.968	584.508
	136.386	524.349	512.599	536.098			146.491	154.486	139.361	169.611			155.342	0.43697	0.40366	0.47027			132.425	560.738	536.447	585.03
	136.439	524.4	512.65	536.15			146.551	154.46	139.354	169.567			155.41	0.43688	0.40313	0.47063			132.474	561.231	536.919	585.543
	136.492	524.451	512.7	536.202			146.612	154.435	139.346	169.523			155.478	0.43679	0.4026	0.47098			132.524	561.717	537.384	586.05
	136.544	524.502	512.75	536.254			146.672	154.409	139.339	169.479			155.545	0.43669	0.40206	0.47132			132.573	562.195	537.842	586.549
	136.597	524.552	512.799	536.305			146.733	154.383	139.331	169.435			155.613	0.43659	0.40152	0.47167			132.622	562.666	538.293	587.04
	136.649	524.602	512.848	536.356			146.793	154.357	139.323	169.392			155.68	0.43649	0.40098	0.472			132.672	563.13	538.737	587.523
	136.702	524.651	512.896	536.406			146.854	154.332	139.316	169.348			155.748	0.43638	0.40043	0.47234			132.721	563.586	539.174	587.999
	136.755	524.7	512.944	536.455			146.915	154.306	139.308	169.304			155.816	0.43628	0.39988	0.47267			132.771	564.035	539.604	588.467
	136.807	524.748	512.992	536.505			146.975	154.28	139.301	169.26			155.883	0.43616	0.39933	0.473			132.82	564.477	540.026	588.928
	136.86	524.796	513.038	536.553			147.036	154.255	139.293	169.216			155.951	0.43605	0.39878	0.47332			132.87	564.911	540.442	589.38
	136.912	524.843	513.085	536.602			147.096	154.229	139.286	169.172			156.019	0.43593	0.39822	0.47364			132.919	565.337	540.85	589.824
	136.965	524.89	513.131	536.649			147.157	154.203	139.278	169.128			156.086	0.43581	0.39766	0.47396			132.969	565.756	541.25	590.261
	137.017	524.937	513.177	536.697			147.218	154.178	139.271	169.085			156.154	0.43568	0.3971	0.47427			133.018	566.166	541.644	590.689
	137.07	524.983	513.222	536.744			147.278	154.152	139.263	169.041			156.221	0.43555	0.39653	0.47458			133.068	566.569	542.03	591.109
	137.123	525.029	513.268	536.791			147.339	154.126	139.255	168.997			156.289	0.43542	0.39596	0.47488			133.117	566.965	542.408	591.521
	137.175	525.075	513.312	536.837			147.399	154.1	139.248	168.953			156.357	0.43529	0.39539	0.47518			133.166	567.352	542.779	591.925
	137.228	525.12	513.357	536.883			147.46	154.075	139.24	168.909			156.424	0.43515	0.39482	0.47548			133.216	567.732	543.143	592.322
	137.28	525.165	513.401	536.929			147.521	154.049	139.232	168.866			156.492	0.43501	0.39424	0.47577			133.265	568.105	543.5	592.71
	137.333	525.209	513.444	536.974			147.581	154.023	139.225	168.822			156.559	0.43486	0.39366	0.47606			133.315	568.47	543.85	593.091
	137.386	525.254	513.488	537.019			147.642	153.998	139.217	168.778			156.627	0.43471	0.39308	0.47634			133.364	568.828	544.192	593.463
	137.438	525.298	513.531	537.064			147.702	153.972	139.21	168.734			156.695	0.43456	0.3925	0.47662			133.414	569.178	544.528	593.829
	137.491	525.341	513.574	537.108			147.763	153.946	139.202	168.69			156.762	0.43441	0.39191	0.4769			133.463	569.521	544.856	594.186
	137.543	525.385	513.617	537.153			147.823	153.92	139.194	168.647			156.83	0.43425	0.39132	0.47717			133.513	569.857	545.178	594.537
	137.596	525.428	513.659	537.197			147.884	153.895	139.187	168.603			156.897	0.43408	0.39073	0.47744			133.562	570.186	545.493	594.879
	137.649	525.471	513.701	537.24			147.945	153.869	139.179	168.559			156.965	0.43392	0.39013	0.47771			133.612	570.186	545.493	594.879
	137.701	525.514	513.743	537.284			148.005	153.843	139.171	168.515			157.033	0.43375	0.38953	0.47797			133.661	570.384	545.649	595.119
	137.754	525.556	513.785	537.327			148.066	153.817	139.164	168.471			157.1	0.43358	0.38893	0.47823			133.71	570.575	545.798	595.352
	137.806	525.598	513.827	537.37			148.126	153.792	139.156	168.428			157.168	0.4334	0.38833	0.47848			133.76	570.759	545.941	595.577
	137.859	525.641	513.868	537.413			148.187	153.766	139.148	168.384			157.235	0.43323	0.38772	0.47873			133.809	570.936	546.077	595.795
	137.911	525.682	513.909	537.456			148.248	153.74	139.14	168.34			157.303	0.43304	0.38712	0.47897			133.859	571.106	546.207	596.006
	137.964	525.724	513.95	537.498			148.308	153.715	139.133	168.296			157.371	0.43286	0.38651	0.47921			133.908	571.27	546.33	596.209
	138.017	525.766	513.991	537.541			148.369	153.689	139.125	168.252			157.438	0.43267	0.38589	0.47945			133.958	571.426	546.446	596.406
	138.069	525.807	514.032	537.583			148.429	153.663	139.117	168.209			157.506	0.43248	0.38528	0.47968			134.007	571.576	546.556	596.596
	138.122	525.849	514.073	537.625			148.49	153.637	139.11	168.165			157.573	0.43228	0.38466	0.47991			134.057	571.72	546.66	596.779
	138.174	525.89	514.113	537.667			148.55	153.612	139.102	168.121			157.641	0.43209	0.38404	0.48013			134.106	571.857	546.758	596.956
	138.227	525.931	514.154	537.709			148.611	153.586	139.094	168.078			157.709	0.43188	0.38341	0.48035			134.156	571.988	546.85	597.126
	138.28	525.972	514.194	537.751			148.672	153.562	139.088	168.035			157.776	0.43168	0.38279	0.48057			134.205	572.112	546.935	597.289
	138.332	526.013	514.234	537.793			148.732	153.537	139.081	167.993			157.844	0.43147	0.38216	0.48078			134.254	572.23	547.015	597.446
	138.385	526.054	514.275	537.834			148.793	153.513	139.075	167.951			157.911	0.43126	0.38153	0.48099			134.304	572.342	547.089	597.596
	138.437	526.095	514.315	537.876			148.853	153.488	139.068	167.909			157.979	0.43104	0.38089	0.48119			134.353	572.448	547.156	597.74
	138.49	526.136	514.355	537.917			148.914	153.464	139.062	167.866			158.047	0.43083	0.38026	0.48139			134.403	572.548	547.218	597.877
	138.542	526.177	514.395	537.959			148.975	153.439	139.055	167.824			158.114	0.4306	0.37962	0.48159			134.452	572.641	547.274	598.008
	138.595	526.218	514.435	538.001			149.035	153.415	139.048	167.782			158.182	0.43038	0.37898	0.48178			134.502	572.729	547.325	598.133
	138.648	526.259	514.476	538.042			149.096	153.391	139.042	167.739			158.25	0.43015	0.37833	0.48197			134.551	572.811	547.37	598.252
	138.7	526.3	514.516	538.084			149.156	153.366	139.035	167.697			158.317	0.42992	0.37769	0.48215			134.601	572.887	547.409	598.365
	138.753	526.341	514.556	538.126			149.217	153.342	139.029	167.655			158.385	0.42968	0.37704	0.48233			134.65	572.958	547.443	598.472
	138.805	526.382	514.596	538.167			149.278	153.317	139.022	167.613			158.452	0.42945	0.37639	0.4825			134.7	573.023	547.472	598.573
	138.858	526.423	514.636	538.209			149.338	153.293	139.015	167.57			158.52	0.4292	0.37573	0.48267			134.749	573.082	547.495	598.669
	138.911	526.464	514.677	538.251			149.399	153.268	139.009	167.528			158.588	0.42896	0.37508	0.48284			134.798	573.136	547.513	598.758
	138.963	526.505	514.717	538.293			149.459	153.244	139.002	167.486			158.655	0.42871	0.37442	0.483			134.848	573.184	547.526	598.842
	139.016	526.546	514.758	538.335			149.52	153.22	138.995	167.444			158.723	0.42846	0.37376	0.48316			134.897	573.227	547.533	598.92
	139.068	526.588	514.799	538.377			149.58	153.195	138.989	167.401			158.79	0.4282	0.3731	0.48331			134.947	573.264	547.536	598.993
	139.121	526.629	514.839	538.419			149.641	153.171	138.982	167.359			158.858	0.42795	0.37243	0.48346			134.996	573.297	547.533	599.06
	139.173	526.671	514.88	538.462			149.702	153.146	138.975	167.317			158.926	0.42769	0.37176	0.48361			135.046	573.324	547.526	599.122
	139.226	526.713	514.921	538.504			149.762	153.122	138.969	167.275			158.993	0.42742	0.37109	0.48375			135.095	573.346	547.514	599.179
	139.279	526.754	514.962	538.547			149.823	153.097	138.962	167.232			159.061	0.42715	0.37042	0.48388			135.145	573.363	547.496	599.23
	139.331	526.793	515	538.586			149.883	153.073	138.955	167.19			159.128	0.42688	0.36975	0.48401			135.194	573.375	547.475	599.276
	139.384	526.826	515.032	538.619			149.944	153.048	138.949	167.148			159.196	0.42661	0.36907	0.48414			135.244	573.383	547.448	599.317
	139.436	526.852	515.059	538.646			150.005	153.024	138.942	167.106			159.264	0.42633	0.36839	0.48426			135.293	573.385	547.417	599.353
	139.489	526.873	515.079	538.667			150.065	152.999	138.935	167.063			159.331	0.42605	0.36771	0.48438			135.342	573.383	547.381	599.384
	139.542	526.888	515.094	538.682			150.126	152.975	138.929	167.021			159.399	0.42576	0.36703	0.4845			135.392	573.376	547.341	599.41
	139.594	526.898	515.104	538.692			150.186	152.95	138.922	166.979			159.466	0.42547	0.36634	0.48461			135.441	573.364	547.297	599.431
	139.647	526.902	515.108	538.696			150.247	152.926	138.915	166.937			159.534	0.42518	0.36565	0.48471			135.491	573.348	547.248	599.448
	139.699	526.901	515.107	538.694			150.307	152.901	138.909	166.894			159.602	0.42489	0.36496	0.48481			135.54	573.327	547.195	599.46
	139.752	526.894	515.101	538.687			150.368	152.877	138.902	166.852			159.669	0.42459	0.36427	0.48491			135.59	573.302	547.137	599.467
	139.805	526.882	515.089	538.675			150.429	152.853	138.895	166.81			159.737	0.42429	0.36357	0.485			135.639	573.273	547.076	599.47
	139.857	526.865	515.073	538.658			150.489	152.828	138.888	166.768			159.804	0.42398	0.36288	0.48509			135.689	573.239	547.01	599.468
	139.91	526.843	515.052	538.635			150.55	152.804	138.882	166.726			159.872	0.42368	0.36218	0.48518			135.738	573.201	546.941	599.462
	139.962	526.817	515.026	538.608			150.61	152.779	138.875	166.683			159.94	0.42336	0.36147	0.48525			135.788	573.159	546.867	599.451
	140.015	526.785	514.995	538.575			150.671	152.755	138.868	166.641			160.007	0.42305	0.36077	0.48533			135.837	573.113	546.79	599.436
	140.067	526.749	514.96	538.538			150.732	152.73	138.861	166.599			160.075	0.42273	0.36006	0.4854			135.886	573.063	546.709	599.417
	140.12	526.708	514.92	538.496			150.792	152.706	138.854	166.557			160.143	0.42241	0.35936	0.48547			135.936	573.009	546.624	599.394
	140.173	526.663	514.876	538.45			150.853	152.681	138.848	166.515			160.21	0.42209	0.35865	0.48553			135.985	572.951	546.535	599.367
	140.225	526.613	514.828	538.399			150.913	152.657	138.841	166.472			160.278	0.42176	0.35793	0.48558			136.035	572.889	546.443	599.336
	140.278	526.559	514.775	538.343			150.974	152.632	138.834	166.43			160.345	0.42143	0.35722	0.48564			136.084	572.824	546.347	599.301
	140.33	526.501	514.719	538.284			151.035	152.608	138.827	166.388			160.413	0.42109	0.3565	0.48568			136.134	572.755	546.248	599.262
	140.383	526.439	514.658	538.22			151.095	152.583	138.82	166.346			160.481	0.42075	0.35578	0.48573			136.183	572.682	546.145	599.219
	140.436	526.373	514.594	538.152			151.156	152.559	138.814	166.304			160.548	0.42041	0.35506	0.48577			136.233	572.606	546.039	599.173
	140.488	526.303	514.525	538.08			151.216	152.534	138.807	166.261			160.616	0.42007	0.35434	0.4858			136.282	572.526	545.93	599.123
	140.541	526.229	514.453	538.005			151.277	152.51	138.8	166.219			160.683	0.41972	0.35361	0.48583			136.332	572.443	545.817	599.069
	140.593	526.152	514.378	537.925			151.337	152.485	138.793	166.177			160.751	0.41937	0.35289	0.48585			136.381	572.357	545.702	599.012
	140.646	526.071	514.299	537.842			151.398	152.461	138.786	166.135			160.819	0.41902	0.35216	0.48587			136.43	572.267	545.583	598.952
	140.698	525.986	514.217	537.756			151.459	152.436	138.779	166.093			160.886	0.41866	0.35142	0.48589			136.48	572.174	545.461	598.888
	140.751	525.898	514.131	537.666			151.519	152.412	138.772	166.051			160.954	0.4183	0.35069	0.4859			136.529	572.078	545.336	598.821
	140.804	525.807	514.042	537.572			151.58	152.387	138.766	166.008			161.021	0.41793	0.34996	0.48591			136.579	571.979	545.208	598.751
	140.856	525.713	513.95	537.476			151.64	152.363	138.759	165.966			161.089	0.41756	0.34922	0.48591			136.628	571.877	545.078	598.677
	140.909	525.615	513.855	537.376			151.701	152.338	138.752	165.924			161.157	0.41719	0.34848	0.48591			136.678	571.773	544.944	598.601
	140.961	525.515	513.757	537.273			151.762	152.313	138.745	165.882			161.224	0.41682	0.34774	0.4859			136.727	571.665	544.808	598.521
	141.014	525.412	513.656	537.167			151.822	152.289	138.738	165.84			161.292	0.41644	0.34699	0.48589			136.777	571.554	544.67	598.439
	141.067	525.306	513.553	537.059			151.883	152.264	138.731	165.798			161.359	0.41606	0.34625	0.48587			136.826	571.441	544.529	598.353
	141.119	525.197	513.447	536.948			151.943	152.24	138.724	165.756			161.427	0.41568	0.3455	0.48585			136.876	571.325	544.385	598.265
	141.172	525.086	513.339	536.834			152.004	152.215	138.717	165.713			161.495	0.41529	0.34475	0.48583			136.925	571.207	544.239	598.175
	141.224	524.973	513.228	536.717			152.064	152.191	138.71	165.671			161.562	0.4149	0.344	0.4858			136.975	571.086	544.09	598.081
	141.277	524.857	513.115	536.599			152.125	152.166	138.703	165.629			161.63	0.4145	0.34325	0.48576			137.024	570.962	543.939	597.985
	141.329	524.738	512.999	536.478			152.186	152.142	138.697	165.587			161.697	0.41411	0.34249	0.48572			137.073	570.836	543.786	597.887
	141.382	524.618	512.882	536.354			152.246	152.117	138.69	165.545			161.765	0.4137	0.34173	0.48568			137.123	570.708	543.631	597.786
	141.435	524.496	512.762	536.229			152.307	152.093	138.683	165.503			161.833	0.4133	0.34097	0.48563			137.172	570.578	543.473	597.682
	141.487	524.371	512.641	536.102			152.367	152.068	138.676	165.461			161.9	0.41289	0.34021	0.48557			137.222	570.445	543.314	597.577
	141.54	524.245	512.518	535.972			152.428	152.044	138.669	165.418			161.968	0.41248	0.33945	0.48551			137.271	570.31	543.152	597.469
	141.592	524.117	512.393	535.841			152.489	152.019	138.662	165.376			162.036	0.41207	0.33869	0.48545			137.321	570.174	542.989	597.359
	141.645	523.987	512.266	535.709			152.549	151.994	138.655	165.334			162.103	0.41165	0.33792	0.48538			137.37	570.035	542.823	597.247
	141.698	523.856	512.138	535.574			152.61	151.97	138.648	165.292			162.171	0.41123	0.33715	0.48531			137.42	569.894	542.656	597.132
	141.75	523.724	512.009	535.438			152.67	151.945	138.641	165.25			162.238	0.4108	0.33638	0.48523			137.469	569.752	542.487	597.016
	141.803	523.59	511.878	535.301			152.731	151.921	138.634	165.208			162.306	0.41038	0.33561	0.48515			137.518	569.607	542.317	596.898
	141.855	523.454	511.746	535.163			152.792	151.896	138.627	165.166			162.374	0.40995	0.33483	0.48506			137.568	569.461	542.144	596.779
	141.908	523.318	511.613	535.023			152.852	151.872	138.62	165.124			162.441	0.40951	0.33406	0.48497			137.617	569.314	541.971	596.657
	141.961	523.18	511.478	534.882			152.913	151.847	138.613	165.082			162.509	0.40907	0.33328	0.48487			137.667	569.165	541.795	596.534
	142.013	523.042	511.343	534.741			152.973	151.823	138.606	165.039			162.576	0.40863	0.3325	0.48477			137.716	569.014	541.619	596.409
	142.066	522.903	511.207	534.598			153.034	151.798	138.599	164.997			162.644	0.40819	0.33172	0.48466			137.766	568.862	541.441	596.283
	142.118	522.763	511.071	534.455			153.094	151.773	138.592	164.955			162.712	0.40774	0.33093	0.48455			137.815	568.708	541.262	596.155
	142.171	522.622	510.934	534.311			153.155	151.749	138.585	164.913			162.779	0.40729	0.33015	0.48443			137.865	568.553	541.081	596.026
	142.223	522.481	510.796	534.166			153.216	151.724	138.577	164.871			162.847	0.40684	0.32936	0.48431			137.914	568.397	540.899	595.895
	142.276	522.339	510.657	534.022			153.276	151.7	138.57	164.829			162.914	0.40638	0.32857	0.48419			137.964	568.24	540.717	595.763
	142.329	522.198	510.519	533.876			153.337	151.675	138.563	164.787			162.982	0.40592	0.32778	0.48405			138.013	568.082	540.533	595.631
	142.381	522.055	510.38	533.731			153.397	151.651	138.556	164.745			163.05	0.40546	0.32699	0.48392			138.063	567.922	540.348	595.496
	142.434	521.913	510.241	533.585			153.458	151.626	138.549	164.703			163.117	0.40499	0.3262	0.48378			138.112	567.762	540.162	595.361
	142.486	521.771	510.102	533.439			153.519	151.601	138.542	164.661			163.185	0.40452	0.3254	0.48363			138.161	567.6	539.975	595.225
	142.539	521.628	509.963	533.293			153.579	151.577	138.535	164.619			163.252	0.40404	0.32461	0.48348			138.211	567.438	539.788	595.088
	142.592	521.486	509.824	533.148			153.64	151.552	138.528	164.577			163.32	0.40357	0.32381	0.48332			138.26	567.274	539.599	594.95
	142.644	521.344	509.686	533.003			153.7	151.528	138.521	164.534			163.388	0.40309	0.32301	0.48316			138.31	567.11	539.41	594.81
	142.697	521.203	509.548	532.858			153.761	151.503	138.514	164.492			163.455	0.4026	0.32221	0.483			138.359	566.945	539.22	594.67
	142.749	521.061	509.41	532.713			153.821	151.478	138.507	164.45			163.523	0.40211	0.3214	0.48283			138.409	566.779	539.029	594.529
	142.802	520.921	509.273	532.569			153.882	151.454	138.499	164.408			163.59	0.40162	0.3206	0.48265			138.458	566.612	538.837	594.387
	142.854	520.781	509.136	532.426			153.943	151.429	138.492	164.366			163.658	0.40113	0.31979	0.48247			138.508	566.445	538.645	594.244
	142.907	520.642	509	532.284			154.003	151.405	138.485	164.324			163.726	0.40063	0.31898	0.48228			138.557	566.276	538.452	594.101
	142.96	520.504	508.865	532.142			154.064	151.38	138.478	164.282			163.793	0.40013	0.31817	0.48209			138.607	566.107	538.258	593.956
	143.012	520.366	508.731	532.001			154.124	151.355	138.471	164.24			163.861	0.39963	0.31736	0.4819			138.656	565.938	538.064	593.811
	143.065	520.23	508.598	531.862			154.185	151.331	138.464	164.198			163.929	0.39875	0.31625	0.48124			138.705	565.767	537.869	593.666
	143.117	520.095	508.466	531.724			154.246	151.306	138.456	164.156			163.996	0.39734	0.31473	0.47996			138.755	565.596	537.673	593.519
	143.17	519.961	508.335	531.586			154.306	151.282	138.449	164.114			164.064	0.39594	0.31321	0.47867			138.804	565.425	537.477	593.372
	143.223	519.828	508.206	531.451			154.367	151.257	138.442	164.072			164.131	0.39452	0.31168	0.47737			138.854	565.253	537.281	593.224
	143.275	519.697	508.078	531.317			154.427	151.232	138.435	164.03			164.199	0.3931	0.31016	0.47605			138.903	565.08	537.084	593.076
	143.328	519.568	507.952	531.184			154.488	151.208	138.428	163.988			164.267	0.39168	0.30863	0.47473			138.953	564.907	536.886	592.927
	143.38	519.44	507.827	531.053			154.549	151.183	138.42	163.946			164.334	0.39025	0.3071	0.4734			139.002	564.733	536.688	592.778
	143.433	519.314	507.704	530.924			154.609	151.159	138.413	163.904			164.402	0.38881	0.30557	0.47205			139.052	564.559	536.49	592.628
	143.485	519.19	507.583	530.797			154.67	151.134	138.406	163.862			164.469	0.38737	0.30403	0.4707			139.101	564.384	536.291	592.478
	143.538	519.067	507.463	530.672			154.73	151.109	138.399	163.82			164.537	0.38592	0.3025	0.46933			139.151	564.209	536.092	592.327
	143.591	518.947	507.346	530.548			154.791	151.085	138.392	163.778			164.605	0.38446	0.30096	0.46796			139.2	564.034	535.893	592.176
	143.643	518.829	507.231	530.428			154.851	151.06	138.384	163.736			164.672	0.383	0.29942	0.46657			139.249	563.859	535.693	592.024
	143.696	518.713	507.118	530.309			154.912	151.06	138.384	163.736			164.74	0.38153	0.29788	0.46518			139.299	563.683	535.493	591.873
	143.748	518.6	507.007	530.193			154.973	151.039	138.332	163.745			164.807	0.38006	0.29634	0.46377			139.348	563.507	535.293	591.721
	143.801	518.489	506.899	530.079			155.033	151.018	138.28	163.755			164.875	0.37858	0.2948	0.46236			139.398	563.33	535.093	591.568
	143.854	518.38	506.793	529.968			155.094	150.996	138.228	163.765			164.943	0.37709	0.29326	0.46093			139.447	563.154	534.892	591.416
	143.906	518.275	506.689	529.86			155.154	150.975	138.176	163.774			165.01	0.3756	0.29171	0.4595			139.497	562.977	534.691	591.263
	143.959	518.171	506.589	529.754			155.215	150.954	138.124	163.784			165.078	0.37411	0.29016	0.45805			139.546	562.8	534.491	591.11
	144.011	518.071	506.491	529.651			155.276	150.933	138.072	163.794			165.145	0.3726	0.28861	0.45659			139.596	562.623	534.29	590.957
	144.064	517.974	506.396	529.552			155.336	150.912	138.02	163.803			165.213	0.37109	0.28706	0.45512			139.645	562.446	534.089	590.804
	144.117	517.88	506.304	529.455			155.397	150.891	137.968	163.813			165.281	0.36958	0.28551	0.45365			139.695	562.269	533.888	590.651
	144.169	517.789	506.215	529.362			155.457	150.869	137.916	163.822			165.348	0.36806	0.28395	0.45216			139.744	562.092	533.687	590.497
	144.222	517.701	506.13	529.272			155.518	150.848	137.864	163.832			165.416	0.36653	0.2824	0.45066			139.793	561.915	533.486	590.344
	144.274	517.616	506.047	529.185			155.578	150.827	137.812	163.842			165.483	0.365	0.28084	0.44915			139.843	561.738	533.285	590.191
	144.327	517.535	505.968	529.102			155.639	150.806	137.76	163.851			165.551	0.36346	0.27928	0.44763			139.892	561.561	533.085	590.038
	144.379	517.458	505.893	529.023			155.7	150.785	137.708	163.861			165.619	0.36191	0.27772	0.4461			139.942	561.384	532.884	589.885
	144.432	517.384	505.82	528.947			155.76	150.763	137.657	163.87			165.686	0.36036	0.27616	0.44456			139.991	561.208	532.684	589.732
	144.485	517.313	505.751	528.874			155.821	150.742	137.605	163.88			165.754	0.3588	0.2746	0.443			140.041	561.031	532.484	589.579
	144.537	517.245	505.685	528.805			155.881	150.721	137.553	163.889			165.821	0.35724	0.27304	0.44144			140.09	560.855	532.283	589.426
	144.59	517.181	505.623	528.739			155.942	150.7	137.501	163.899			165.889	0.35567	0.27147	0.43987			140.14	560.679	532.084	589.274
	144.642	517.12	505.563	528.676			156.003	150.679	137.449	163.908			165.957	0.3541	0.2699	0.43829			140.189	560.503	531.884	589.122
	144.695	517.062	505.507	528.617			156.063	150.657	137.397	163.918			166.024	0.35251	0.26834	0.43669			140.239	560.327	531.685	588.97
	144.748	517.007	505.453	528.561			156.124	150.631	137.341	163.922			166.092	0.35093	0.26677	0.43509			140.288	560.152	531.486	588.818
	144.8	516.955	505.403	528.507			156.184	150.598	137.278	163.918			166.16	0.34933	0.2652	0.43347			140.337	559.977	531.287	588.667
	144.853	516.906	505.355	528.457			156.245	150.564	137.214	163.914			166.227	0.34773	0.26363	0.43184			140.387	559.803	531.089	588.516
	144.905	516.86	505.311	528.41			156.306	150.531	137.151	163.91			166.295	0.34613	0.26205	0.43021			140.436	559.629	530.891	588.366
	144.958	516.817	505.269	528.366			156.366	150.497	137.088	163.906			166.362	0.34452	0.26048	0.42856			140.486	559.455	530.694	588.216
	145.01	516.777	505.229	528.324			156.427	150.464	137.025	163.902			166.43	0.3429	0.2589	0.4269			140.535	559.282	530.497	588.066
	145.063	516.739	505.193	528.286			156.487	150.43	136.962	163.898			166.498	0.34128	0.25733	0.42523			140.585	559.109	530.301	587.917
	145.116	516.704	505.159	528.25			156.548	150.397	136.899	163.894			166.565	0.33965	0.25575	0.42355			140.634	558.937	530.105	587.769
	145.168	516.672	505.128	528.217			156.608	150.363	136.836	163.89			166.633	0.33801	0.25417	0.42186			140.684	558.765	529.91	587.621
	145.221	516.642	505.099	528.186			156.669	150.33	136.773	163.886			166.7	0.33637	0.25259	0.42016			140.733	558.594	529.715	587.474
	145.273	516.615	505.072	528.158			156.73	150.296	136.71	163.882			166.768	0.33473	0.25101	0.41844			140.783	558.424	529.521	587.327
	145.326	516.591	505.048	528.133			156.79	150.262	136.647	163.878			166.836	0.33307	0.24943	0.41672			140.832	558.254	529.327	587.181
	145.379	516.568	505.027	528.11			156.851	150.229	136.584	163.874			166.903	0.33141	0.24784	0.41499			140.881	558.085	529.134	587.036
	145.431	516.548	505.008	528.089			156.911	150.195	136.521	163.869			166.971	0.32975	0.24626	0.41324			140.931	557.917	528.942	586.891
	145.484	516.531	504.991	528.071			156.972	150.162	136.458	163.865			167.038	0.32808	0.24467	0.41148			140.98	557.749	528.751	586.747
	145.536	516.515	504.976	528.055			157.033	150.128	136.395	163.861			167.106	0.3264	0.24309	0.40972			141.03	557.582	528.56	586.604
	145.589	516.502	504.963	528.041			157.093	150.095	136.333	163.857			167.174	0.32472	0.2415	0.40794			141.079	557.416	528.37	586.462
	145.641	516.491	504.953	528.03			157.154	150.061	136.27	163.853			167.241	0.32303	0.23991	0.40615			141.129	557.251	528.181	586.321
	145.694	516.482	504.944	528.021			157.214	150.028	136.207	163.848			167.309	0.32133	0.23832	0.40435			141.178	557.086	527.993	586.18
	145.747	516.475	504.937	528.013			157.275	149.994	136.144	163.844			167.376	0.31963	0.23673	0.40254			141.228	556.923	527.805	586.041
	145.799	516.47	504.933	528.008			157.335	149.96	136.081	163.84			167.444	0.31793	0.23514	0.40071			141.277	556.76	527.619	585.902
	145.852	516.467	504.93	528.005			157.396	149.927	136.018	163.835			167.512	0.31621	0.23355	0.39888			141.327	556.599	527.433	585.764
	145.904	516.466	504.929	528.004			157.457	149.893	135.955	163.831			167.579	0.31449	0.23195	0.39704			141.376	556.438	527.249	585.628
	145.957	516.467	504.93	528.004			157.517	149.86	135.892	163.827			167.647	0.31277	0.23036	0.39518			141.425	556.278	527.065	585.492
	146.01	516.469	504.932	528.006			157.578	149.826	135.829	163.822			167.714	0.31104	0.22876	0.39331			141.475	556.12	526.882	585.358
	146.062	516.473	504.937	528.01			157.638	149.792	135.767	163.818			167.782	0.3093	0.22717	0.39144			141.524	555.962	526.7	585.224
	146.115	516.479	504.942	528.016			157.699	149.759	135.704	163.814			167.85	0.30756	0.22557	0.38955			141.574	555.806	526.52	585.092
	146.167	516.487	504.95	528.023			157.76	149.725	135.641	163.809			167.917	0.30581	0.22398	0.38765			141.623	555.651	526.34	584.961
	146.22	516.495	504.959	528.032			157.82	149.691	135.578	163.805			167.985	0.30406	0.22238	0.38573			141.673	555.496	526.162	584.831
	146.273	516.506	504.969	528.042			157.881	149.658	135.515	163.8			168.053	0.3023	0.22078	0.38381			141.722	555.343	525.985	584.702
	146.325	516.517	504.981	528.054			157.941	149.624	135.453	163.796			168.12	0.30053	0.21918	0.38188			141.772	555.192	525.809	584.575
	146.378	516.531	504.994	528.068			158.002	149.591	135.39	163.791			168.188	0.29876	0.21758	0.37993			141.821	555.041	525.634	584.449
	146.43	516.545	505.008	528.082			158.063	149.557	135.327	163.787			168.255	0.29698	0.21598	0.37798			141.871	554.892	525.46	584.324
	146.483	516.561	505.024	528.098			158.123	149.523	135.264	163.782			168.323	0.29519	0.21438	0.37601			141.92	554.744	525.288	584.2
	146.535	516.578	505.04	528.115			158.184	149.49	135.202	163.778			168.391	0.2934	0.21277	0.37403			141.969	554.597	525.116	584.078
	146.588	516.596	505.058	528.133			158.244	149.456	135.139	163.773			168.458	0.2916	0.21117	0.37204			142.019	554.452	524.947	583.958
	146.641	516.615	505.077	528.153			158.305	149.422	135.076	163.768			168.526	0.2898	0.20957	0.37004			142.068	554.308	524.778	583.838
	146.693	516.635	505.097	528.173			158.365	149.389	135.013	163.764			168.593	0.28799	0.20796	0.36802			142.118	554.166	524.611	583.721
	146.746	516.656	505.118	528.195			158.426	149.355	134.951	163.759			168.661	0.28618	0.20636	0.366			142.167	554.025	524.445	583.605
	146.798	516.678	505.14	528.217			158.487	149.321	134.888	163.754			168.729	0.28436	0.20475	0.36396			142.217	553.885	524.281	583.49
	146.851	516.701	505.162	528.24			158.547	149.288	134.825	163.75			168.796	0.28253	0.20315	0.36192			142.266	553.747	524.118	583.377
	146.904	516.725	505.186	528.264			158.608	149.254	134.763	163.745			168.864	0.2807	0.20154	0.35986			142.316	553.611	523.957	583.265
	146.956	516.75	505.21	528.289			158.668	149.22	134.7	163.74			168.931	0.27886	0.19993	0.35779			142.365	553.476	523.797	583.155
	147.009	516.775	505.235	528.315			158.729	149.186	134.637	163.736			168.999	0.27702	0.19833	0.35571			142.415	553.343	523.638	583.047
	147.061	516.801	505.26	528.341			158.79	149.153	134.575	163.731			169.067	0.27517	0.19672	0.35361			142.464	553.211	523.481	582.941
	147.114	516.827	505.287	528.368			158.85	149.119	134.512	163.726			169.134	0.27331	0.19511	0.35151			142.513	553.081	523.326	582.836
	147.166	516.854	505.313	528.396			158.911	149.085	134.449	163.721			169.202	0.27145	0.1935	0.34939			142.563	552.953	523.173	582.733
	147.219	516.882	505.34	528.424			158.971	149.052	134.387	163.716			169.269	0.26958	0.19189	0.34726			142.612	552.826	523.021	582.632
	147.272	516.91	505.368	528.452			159.032	149.018	134.324	163.712			169.337	0.2677	0.19028	0.34512			142.662	552.701	522.87	582.533
	147.324	516.938	505.396	528.481			159.092	148.984	134.262	163.707			169.405	0.26582	0.18867	0.34297			142.711	552.578	522.722	582.435
	147.377	516.967	505.424	528.51			159.153	148.95	134.199	163.702			169.472	0.26394	0.18706	0.34081			142.761	552.457	522.575	582.339
	147.429	516.996	505.453	528.539			159.214	148.917	134.136	163.697			169.54	0.26204	0.18545	0.33864			142.81	552.338	522.43	582.246
	147.482	517.025	505.481	528.569			159.274	148.883	134.074	163.692			169.607	0.26014	0.18384	0.33645			142.86	552.22	522.286	582.154
	147.535	517.055	505.51	528.599			159.335	148.849	134.011	163.687			169.675	0.25824	0.18223	0.33425			142.909	552.104	522.145	582.064
	147.587	517.084	505.539	528.629			159.395	148.815	133.949	163.682			169.743	0.25633	0.18061	0.33205			142.959	551.991	522.005	581.976
	147.64	517.114	505.568	528.659			159.456	148.782	133.886	163.677			169.81	0.25441	0.179	0.32982			143.008	551.879	521.867	581.891
	147.692	517.143	505.597	528.689			159.517	148.748	133.824	163.672			169.878	0.25249	0.17739	0.32759			143.057	551.769	521.731	581.807
	147.745	517.173	505.626	528.719			159.577	148.714	133.761	163.667			169.946	0.25056	0.17578	0.32535			143.107	551.661	521.597	581.726
	147.797	517.202	505.655	528.749			159.638	148.68	133.699	163.662			170.013	0.24863	0.17416	0.32309			143.156	551.555	521.465	581.646
	147.85	517.231	505.684	528.778			159.698	148.647	133.636	163.657			170.081	0.24669	0.17255	0.32082			143.206	551.452	521.334	581.569
	147.903	517.26	505.713	528.808			159.759	148.613	133.574	163.652			170.148	0.24474	0.17094	0.31854			143.255	551.35	521.206	581.494
	147.955	517.289	505.741	528.837			159.82	148.579	133.511	163.647			170.216	0.24279	0.16932	0.31625			143.305	551.251	521.08	581.421
	148.008	517.317	505.769	528.866			159.88	148.545	133.449	163.642			170.284	0.24083	0.16771	0.31395			143.354	551.153	520.956	581.35
	148.06	517.345	505.796	528.894			159.941	148.511	133.386	163.636			170.351	0.23887	0.1661	0.31164			143.404	551.058	520.834	581.282
	148.113	517.373	505.824	528.922			160.001	148.478	133.324	163.631			170.419	0.2369	0.16448	0.30931			143.453	550.965	520.713	581.216
	148.166	517.4	505.85	528.95			160.062	148.444	133.261	163.626			170.486	0.23492	0.16287	0.30697			143.503	550.873	520.595	581.152
	148.218	517.426	505.876	528.977			160.122	148.41	133.199	163.621			170.554	0.23294	0.16126	0.30462			143.552	550.784	520.479	581.09
	148.271	517.452	505.902	529.003			160.183	148.376	133.137	163.616			170.622	0.23095	0.15964	0.30226			143.601	550.697	520.364	581.03
	148.323	517.478	505.927	529.029			160.244	148.342	133.074	163.61			170.689	0.22895	0.15803	0.29988			143.651	550.611	520.251	580.971
	148.376	517.502	505.951	529.053			160.304	148.309	133.012	163.605			170.757	0.22695	0.15641	0.2975			143.7	550.528	520.14	580.915
	148.428	517.526	505.975	529.078			160.365	148.275	132.949	163.6			170.824	0.22495	0.1548	0.2951			143.75	550.446	520.03	580.861
	148.481	517.549	505.997	529.101			160.425	148.241	132.887	163.595			170.892	0.22294	0.15319	0.29269			143.799	550.365	519.922	580.808
	148.534	517.571	506.019	529.123			160.486	148.207	132.825	163.589			170.96	0.22092	0.15157	0.29026			143.849	550.287	519.816	580.757
	148.586	517.592	506.04	529.145			160.547	148.173	132.762	163.584			171.027	0.21889	0.14996	0.28783			143.898	550.21	519.711	580.708
	148.639	517.613	506.06	529.165			160.607	148.139	132.7	163.579			171.095	0.21686	0.14834	0.28538			143.948	550.134	519.608	580.66
	148.691	517.632	506.079	529.185			160.668	148.105	132.638	163.573			171.162	0.21483	0.14673	0.28293			143.997	550.06	519.506	580.614
	148.744	517.65	506.097	529.203			160.728	148.072	132.575	163.568			171.23	0.21279	0.14512	0.28045			144.047	549.988	519.405	580.57
	148.797	517.667	506.114	529.22			160.789	148.038	132.513	163.562			171.298	0.21074	0.1435	0.27797			144.096	549.916	519.306	580.527
	148.849	517.683	506.129	529.236			160.849	148.004	132.451	163.557			171.365	0.20868	0.14189	0.27548			144.145	549.847	519.208	580.485
	148.902	517.697	506.144	529.251			160.91	147.97	132.388	163.551			171.433	0.20662	0.14027	0.27297			144.195	549.778	519.112	580.445
	148.954	517.71	506.157	529.264			160.971	147.936	132.326	163.546			171.5	0.20456	0.13866	0.27045			144.244	549.711	519.016	580.406
	149.007	517.722	506.168	529.276			161.031	147.902	132.264	163.54			171.568	0.20248	0.13705	0.26792			144.294	549.645	518.922	580.368
	149.06	517.733	506.179	529.286			161.092	147.868	132.202	163.535			171.636	0.20041	0.13544	0.26538			144.343	549.58	518.828	580.332
	149.112	517.742	506.188	529.295			161.152	147.834	132.139	163.529			171.703	0.19832	0.13382	0.26282			144.393	549.516	518.736	580.297
	149.165	517.749	506.195	529.303			161.213	147.801	132.077	163.524			171.771	0.19623	0.13221	0.26025			144.442	549.454	518.645	580.262
	149.217	517.755	506.201	529.309			161.274	147.767	132.015	163.518			171.838	0.19414	0.1306	0.25767			144.492	549.392	518.555	580.229
	149.27	517.759	506.206	529.313			161.334	147.733	131.953	163.513			171.906	0.19203	0.12899	0.25508			144.541	549.331	518.465	580.197
	149.322	517.762	506.208	529.315			161.395	147.699	131.891	163.507			171.974	0.18993	0.12738	0.25248			144.591	549.271	518.377	580.166
	149.375	517.763	506.209	529.316			161.455	147.665	131.828	163.501			172.041	0.18781	0.12577	0.24986			144.64	549.213	518.289	580.136
	149.428	517.762	506.209	529.315			161.516	147.631	131.766	163.496			172.109	0.18569	0.12415	0.24723			144.689	549.154	518.202	580.106
	149.48	517.759	506.206	529.312			161.577	147.597	131.704	163.49			172.177	0.18357	0.12254	0.24459			144.739	549.097	518.116	580.078
	149.533	517.755	506.202	529.307			161.637	147.563	131.642	163.484			172.244	0.18143	0.12093	0.24193			144.788	549.04	518.031	580.05
	149.585	517.749	506.197	529.301			161.698	147.529	131.58	163.479			172.312	0.1793	0.11932	0.23927			144.838	548.984	517.946	580.023
	149.638	517.741	506.189	529.293			161.758	147.495	131.518	163.473			172.379	0.17715	0.11772	0.23659			144.887	548.929	517.862	579.996
	149.691	517.732	506.18	529.283			161.819	147.461	131.455	163.467			172.447	0.175	0.11611	0.2339			144.937	548.874	517.778	579.97
	149.743	517.721	506.17	529.272			161.879	147.427	131.393	163.461			172.515	0.17285	0.1145	0.23119			144.986	548.82	517.695	579.945
	149.796	517.708	506.157	529.258			161.94	147.393	131.331	163.455			172.582	0.17068	0.11289	0.22848			145.036	548.766	517.612	579.92
	149.848	517.693	506.143	529.243			162.001	147.359	131.269	163.45			172.65	0.16852	0.11128	0.22575			145.085	548.712	517.53	579.895
	149.901	517.677	506.128	529.227			162.061	147.325	131.207	163.444			172.717	0.16634	0.10968	0.22301			145.135	548.659	517.448	579.871
	149.953	517.659	506.11	529.208			162.122	147.291	131.145	163.438			172.785	0.16416	0.10807	0.22025			145.184	548.607	517.366	579.848
	150.006	517.64	506.091	529.188			162.182	147.257	131.083	163.432			172.853	0.16198	0.10647	0.21749			145.233	548.554	517.284	579.824
	150.059	517.618	506.071	529.166			162.243	147.223	131.021	163.426			172.92	0.16014	0.10509	0.21519			145.283	548.502	517.203	579.801
	150.111	517.595	506.048	529.142			162.304	147.19	130.959	163.42			172.988	0.15913	0.10427	0.214			145.332	548.45	517.122	579.778
	150.164	517.57	506.024	529.117			162.364	147.155	130.897	163.414			173.055	0.15812	0.10344	0.2128			145.382	548.398	517.041	579.755
	150.216	517.544	505.999	529.089			162.425	147.122	130.835	163.408			173.123	0.15711	0.10262	0.2116			145.431	548.346	516.96	579.732
	150.269	517.516	505.971	529.06			162.485	147.088	130.773	163.402			173.191	0.15609	0.1018	0.21039			145.481	548.294	516.88	579.709
	150.322	517.486	505.942	529.03			162.546	147.054	130.711	163.396			173.258	0.15508	0.10097	0.20918			145.53	548.243	516.799	579.686
	150.374	517.454	505.912	528.997			162.606	147.019	130.649	163.39			173.326	0.15405	0.10015	0.20796			145.58	548.191	516.718	579.663
	150.427	517.421	505.88	528.963			162.667	146.985	130.587	163.384			173.393	0.15303	0.09932	0.20673			145.629	548.139	516.637	579.64
	150.479	517.386	505.846	528.927			162.728	146.951	130.525	163.378			173.461	0.152	0.0985	0.2055			145.679	548.086	516.556	579.617
	150.532	517.35	505.81	528.889			162.788	146.917	130.463	163.372			173.529	0.152	0.0985	0.2055			145.728	548.034	516.474	579.594
	150.584	517.311	505.773	528.85			162.849	146.883	130.401	163.366			173.596	0.14999	0.09747	0.20251			145.777	547.981	516.393	579.57
	150.637	517.271	505.734	528.809			162.909	146.849	130.339	163.36			173.664	0.148	0.09644	0.19955			145.827	547.928	516.311	579.546
	150.69	517.23	505.693	528.766			162.97	146.815	130.277	163.354			173.731	0.14601	0.09542	0.19661			145.876	547.875	516.229	579.521
	150.742	517.186	505.651	528.722			163.031	146.781	130.215	163.348			173.799	0.14404	0.09439	0.19369			145.926	547.821	516.146	579.496
	150.795	517.141	505.607	528.675			163.091	146.747	130.153	163.341			173.867	0.14208	0.09337	0.1908			145.975	547.767	516.063	579.471
	150.847	517.094	505.561	528.627			163.152	146.713	130.091	163.335			173.934	0.14014	0.09235	0.18793			146.025	547.712	515.98	579.445
	150.9	517.046	505.514	528.577			163.212	146.679	130.029	163.329			174.002	0.13821	0.09133	0.18509			146.074	547.657	515.896	579.418
	150.953	516.996	505.465	528.526			163.273	146.645	129.967	163.323			174.07	0.13629	0.09031	0.18227			146.124	547.601	515.811	579.391
	151.005	516.944	505.415	528.473			163.333	146.611	129.906	163.316			174.137	0.13438	0.08929	0.17947			146.173	547.545	515.726	579.363
	151.058	516.89	505.363	528.418			163.394	146.577	129.844	163.31			174.205	0.13248	0.08827	0.1767			146.223	547.488	515.64	579.335
	151.11	516.835	505.309	528.361			163.455	146.543	129.782	163.304			174.272	0.1306	0.08725	0.17395			146.272	547.43	515.554	579.305
	151.163	516.778	505.254	528.303			163.515	146.509	129.72	163.298			174.34	0.12873	0.08624	0.17123			146.321	547.371	515.467	579.275
	151.216	516.72	505.196	528.243			163.576	146.475	129.658	163.291			174.408	0.12688	0.08523	0.16853			146.371	547.311	515.379	579.244
	151.268	516.659	505.138	528.181			163.636	146.412	129.571	163.253			174.475	0.12504	0.08422	0.16585			146.42	547.251	515.29	579.212
	151.321	516.597	505.077	528.117			163.697	146.332	129.468	163.195			174.543	0.1232	0.08321	0.1632			146.47	547.189	515.2	579.179
	151.373	516.534	505.015	528.052			163.758	146.251	129.365	163.136			174.61	0.12139	0.0822	0.16057			146.519	547.127	515.109	579.145
	151.426	516.468	504.952	527.985			163.818	146.17	129.262	163.078			174.678	0.11958	0.0812	0.15796			146.569	547.064	515.018	579.109
	151.478	516.401	504.886	527.916			163.879	146.089	129.159	163.019			174.746	0.11779	0.0802	0.15538			146.618	546.999	514.925	579.073
	151.531	516.333	504.819	527.846			163.939	146.008	129.056	162.96			174.813	0.11601	0.0792	0.15282			146.668	546.934	514.832	579.035
	151.584	516.262	504.751	527.774			164	145.927	128.953	162.902			174.881	0.11424	0.0782	0.15029			146.717	546.867	514.737	578.997
	151.636	516.19	504.68	527.7			164.061	145.846	128.85	162.843			174.948	0.11249	0.0772	0.14777			146.767	546.799	514.641	578.956
	151.689	516.117	504.609	527.625			164.121	145.765	128.747	162.784			175.016	0.11075	0.07621	0.14528			146.816	546.729	514.544	578.915
	151.741	516.041	504.535	527.547			164.182	145.684	128.644	162.725			175.084	0.10902	0.07522	0.14282			146.865	546.659	514.446	578.872
	151.794	515.964	504.46	527.468			164.242	145.604	128.541	162.666			175.151	0.1073	0.07423	0.14037			146.915	546.587	514.346	578.828
	151.847	515.885	504.383	527.388			164.303	145.523	128.438	162.607			175.219	0.1056	0.07324	0.13795			146.964	546.513	514.245	578.782
	151.899	515.805	504.305	527.305			164.363	145.442	128.335	162.548			175.286	0.10391	0.07226	0.13555			147.014	546.439	514.143	578.734
	151.952	515.723	504.225	527.221			164.424	145.361	128.232	162.489			175.354	0.10223	0.07128	0.13318			147.063	546.362	514.039	578.685
	152.004	515.639	504.143	527.135			164.485	145.28	128.13	162.43			175.422	0.10056	0.0703	0.13082			147.113	546.284	513.934	578.635
	152.057	515.554	504.06	527.048			164.545	145.199	128.027	162.371			175.489	0.09891	0.06933	0.12849			147.162	546.205	513.827	578.582
	152.109	515.466	503.975	526.958			164.606	145.118	127.924	162.311			175.557	0.09727	0.06836	0.12619			147.212	546.123	513.719	578.528
	152.162	515.378	503.888	526.867			164.666	145.037	127.821	162.252			175.624	0.09564	0.06739	0.1239			147.261	546.041	513.609	578.472
	152.215	515.287	503.8	526.775			164.727	144.956	127.718	162.193			175.692	0.09403	0.06642	0.12164			147.311	545.956	513.498	578.414
	152.267	515.195	503.71	526.68			164.788	144.875	127.616	162.133			175.76	0.09243	0.06546	0.1194			147.36	545.869	513.385	578.354
	152.32	515.101	503.618	526.584			164.848	144.794	127.513	162.074			175.827	0.09084	0.0645	0.11718			147.409	545.781	513.27	578.293
	152.372	515.006	503.525	526.487			164.909	144.713	127.41	162.015			175.895	0.08926	0.06354	0.11498			147.459	545.691	513.153	578.229
	152.425	514.909	503.43	526.387			164.969	144.631	127.308	161.955			175.963	0.0877	0.06259	0.11281			147.508	545.599	513.035	578.163
	152.478	514.81	503.334	526.286			165.03	144.55	127.205	161.896			176.03	0.08615	0.06164	0.11066			147.558	545.505	512.914	578.095
	152.53	514.71	503.236	526.183			165.09	144.469	127.103	161.836			176.098	0.08461	0.06069	0.10853			147.607	545.409	512.792	578.025
	152.583	514.607	503.136	526.078			165.151	144.388	127	161.776			176.165	0.08308	0.05975	0.10642			147.657	545.31	512.668	577.953
	152.635	514.504	503.035	525.972			165.212	144.307	126.898	161.717			176.233	0.08157	0.05881	0.10433			147.706	545.21	512.542	577.878
	152.688	514.398	502.932	525.864			165.272	144.226	126.795	161.657			176.301	0.08007	0.05788	0.10227			147.756	545.107	512.414	577.801
	152.74	514.291	502.828	525.755			165.333	144.145	126.693	161.597			176.368	0.07858	0.05694	0.10023			147.805	545.003	512.283	577.722
	152.793	514.182	502.722	525.643			165.393	144.064	126.59	161.537			176.436	0.07711	0.05602	0.0982			147.855	544.896	512.151	577.64
	152.846	514.072	502.614	525.53			165.454	143.983	126.488	161.477			176.503	0.07565	0.05509	0.0962			147.904	544.786	512.017	577.556
	152.898	513.96	502.504	525.415			165.515	143.901	126.385	161.418			176.571	0.0742	0.05417	0.09423			147.953	544.675	511.88	577.469
	152.951	513.846	502.393	525.299			165.575	143.82	126.283	161.358			176.639	0.07276	0.05326	0.09227			148.003	544.56	511.741	577.38
	153.003	513.731	502.281	525.181			165.636	143.739	126.181	161.298			176.706	0.07134	0.05234	0.09033			148.052	544.444	511.599	577.288
	153.056	513.614	502.167	525.061			165.696	143.658	126.078	161.237			176.774	0.06993	0.05144	0.08842			148.102	544.325	511.456	577.194
	153.109	513.495	502.051	524.939			165.757	143.577	125.976	161.177			176.841	0.06853	0.05053	0.08653			148.151	544.203	511.31	577.096
	153.161	513.375	501.933	524.816			165.818	143.496	125.874	161.117			176.909	0.06715	0.04963	0.08466			148.201	544.079	511.161	576.996
	153.214	513.253	501.814	524.691			165.878	143.414	125.772	161.057			176.977	0.06577	0.04874	0.08281			148.25	543.952	511.01	576.893
	153.266	513.129	501.693	524.565			165.939	143.333	125.67	160.997			177.044	0.06441	0.04785	0.08098			148.3	543.822	510.857	576.788
	153.319	513.004	501.571	524.436			165.999	143.252	125.567	160.936			177.112	0.06307	0.04696	0.07917			148.349	543.69	510.701	576.679
	153.372	512.877	501.447	524.306			166.06	143.171	125.465	160.876			177.179	0.06173	0.04608	0.07738			148.399	543.555	510.542	576.567
	153.424	512.748	501.322	524.175			166.12	143.089	125.363	160.816			177.247	0.06041	0.04521	0.07561			148.448	543.417	510.381	576.453
	153.477	512.618	501.194	524.041			166.181	143.008	125.261	160.755			177.315	0.0591	0.04433	0.07387			148.498	543.276	510.217	576.335
	153.529	512.486	501.066	523.906			166.242	142.927	125.159	160.695			177.382	0.0578	0.04347	0.07214			148.547	543.132	510.05	576.214
	153.582	512.352	500.935	523.769			166.302	142.846	125.057	160.634			177.45	0.05652	0.0426	0.07043			148.596	542.985	509.881	576.09
	153.634	512.217	500.803	523.631			166.363	142.764	124.955	160.574			177.517	0.05525	0.04175	0.06875			148.646	542.836	509.709	575.963
	153.687	512.08	500.67	523.491			166.423	142.683	124.853	160.513			177.585	0.05399	0.04089	0.06709			148.695	542.683	509.534	575.832
	153.74	511.942	500.534	523.349			166.484	142.602	124.751	160.452			177.653	0.05274	0.04005	0.06544			148.745	542.527	509.356	575.699
	153.792	511.802	500.398	523.206			166.545	142.52	124.649	160.392			177.72	0.05151	0.03921	0.06382			148.794	542.369	509.175	575.562
	153.845	511.66	500.259	523.061			166.605	142.439	124.547	160.331			177.788	0.05029	0.03837	0.06222			148.844	542.207	508.992	575.422
	153.897	511.516	500.119	522.914			166.666	142.358	124.445	160.27			177.856	0.04908	0.03754	0.06063			148.893	542.043	508.806	575.279
	153.95	511.371	499.977	522.765			166.726	142.276	124.343	160.209			177.923	0.04789	0.03671	0.05907			148.943	541.876	508.618	575.134
	154.003	511.225	499.834	522.615			166.787	142.195	124.242	160.148			177.991	0.04671	0.03589	0.05753			148.992	541.706	508.427	574.985
	154.055	511.076	499.689	522.463			166.847	142.114	124.14	160.088			178.058	0.04554	0.03507	0.056			149.042	541.533	508.233	574.833
	154.108	510.926	499.543	522.31			166.908	142.032	124.038	160.027			178.126	0.04438	0.03427	0.0545			149.091	541.358	508.037	574.679
	154.16	510.775	499.395	522.154			166.969	141.951	123.936	159.965			178.194	0.04324	0.03346	0.05302			149.14	541.18	507.839	574.522
	154.213	510.621	499.245	521.997			167.029	141.869	123.834	159.904			178.261	0.04211	0.03266	0.05155			149.19	541	507.638	574.362
	154.265	510.466	499.094	521.839			167.09	141.788	123.733	159.843			178.329	0.04099	0.03187	0.05011			149.239	540.817	507.435	574.199
	154.318	510.31	498.941	521.679			167.15	141.707	123.631	159.782			178.396	0.03988	0.03108	0.04868			149.289	540.631	507.229	574.034
	154.371	510.152	498.786	521.517			167.211	141.625	123.529	159.721			178.464	0.03879	0.0303	0.04728			149.338	540.444	507.022	573.866
	154.423	509.992	498.63	521.353			167.272	141.544	123.428	159.66			178.532	0.03771	0.02953	0.04589			149.388	540.253	506.812	573.695
	154.476	509.83	498.473	521.188			167.332	141.462	123.326	159.598			178.599	0.03664	0.02876	0.04453			149.437	540.061	506.599	573.522
	154.528	509.667	498.314	521.021			167.393	141.381	123.225	159.537			178.667	0.03559	0.028	0.04318			149.487	539.866	506.385	573.346
	154.581	509.503	498.153	520.853			167.453	141.299	123.123	159.476			178.734	0.03455	0.02724	0.04186			149.536	539.668	506.168	573.168
	154.634	509.337	497.99	520.683			167.514	141.218	123.022	159.414			178.802	0.03352	0.02649	0.04055			149.586	539.469	505.95	572.988
	154.686	509.169	497.827	520.511			167.575	141.136	122.92	159.353			178.87	0.0325	0.02574	0.03926			149.635	539.267	505.729	572.805
	154.739	508.999	497.661	520.337			167.635	141.055	122.819	159.291			178.937	0.0315	0.02501	0.03799			149.684	539.063	505.506	572.619
	154.791	508.828	497.494	520.162			167.696	140.973	122.717	159.229			179.005	0.03051	0.02428	0.03674			149.734	538.857	505.282	572.432
	154.844	508.656	497.326	519.986			167.756	140.892	122.616	159.168			179.072	0.02953	0.02355	0.03551			149.783	538.649	505.055	572.242
	154.896	508.482	497.156	519.808			167.817	140.81	122.514	159.106			179.14	0.02856	0.02283	0.03429			149.833	538.438	504.827	572.05
	154.949	508.482	497.156	519.808			167.877	140.729	122.413	159.044			179.208	0.02761	0.02212	0.0331			149.882	538.226	504.596	571.856
	155.002	508.472	497.143	519.801			167.938	140.647	122.312	158.983			179.275	0.02667	0.02142	0.03192			149.932	538.012	504.364	571.66
	155.054	508.455	497.123	519.786			167.999	140.566	122.21	158.921			179.343	0.02574	0.02072	0.03076			149.981	537.796	504.13	571.462
	155.107	508.432	497.097	519.766			168.059	140.484	122.109	158.859			179.41	0.02483	0.02003	0.02963			150.031	537.578	503.894	571.261
	155.159	508.405	497.068	519.742			168.12	140.402	122.008	158.797			179.478	0.02392	0.01934	0.02851			150.08	537.358	503.657	571.059
	155.212	508.374	497.034	519.714			168.18	140.321	121.907	158.735			179.546	0.02304	0.01867	0.0274			150.13	537.136	503.418	570.855
	155.265	508.341	496.998	519.683			168.241	140.239	121.805	158.673			179.613	0.02216	0.018	0.02632			150.179	536.913	503.177	570.648
	155.317	508.304	496.959	519.649			168.302	140.158	121.704	158.611			179.681	0.02129	0.01733	0.02526			150.228	536.688	502.935	570.44
	155.37	508.264	496.917	519.611			168.362	140.076	121.603	158.549			179.748	0.02044	0.01668	0.02421			150.278	536.461	502.691	570.23
	155.422	508.222	496.873	519.572			168.423	139.994	121.502	158.487			179.816	0.01961	0.01603	0.02318			150.327	536.232	502.445	570.019
	155.475	508.178	496.826	519.53			168.483	139.913	121.401	158.424			179.884	0.01878	0.01539	0.02217			150.377	536.002	502.199	569.805
	155.528	508.131	496.777	519.485			168.544	139.831	121.3	158.362			179.951	0.01797	0.01476	0.02118			150.426	535.77	501.95	569.59
	155.58	508.082	496.726	519.438			168.604	139.749	121.199	158.3			180.019	0.01717	0.01413	0.0202			150.476	535.537	501.701	569.374
	155.633	508.031	496.673	519.39			168.665	139.668	121.098	158.237			180.087	0.01638	0.01351	0.01925			150.525	535.302	501.45	569.155
	155.685	507.979	496.618	519.339			168.726	139.586	120.997	158.175			180.154	0.0156	0.0129	0.01831			150.575	535.066	501.197	568.935
	155.738	507.924	496.562	519.286			168.786	139.504	120.896	158.113			180.222	0.01484	0.0123	0.01739			150.624	534.829	500.943	568.714
	155.79	507.867	496.503	519.231			168.847	139.423	120.795	158.05			180.289	0.01409	0.0117	0.01648			150.674	534.59	500.688	568.491
	155.843	507.808	496.442	519.175			168.907	139.341	120.694	157.988			180.357	0.01336	0.01111	0.0156			150.723	534.349	500.432	568.267
	155.896	507.748	496.38	519.116			168.968	139.259	120.593	157.925			180.425	0.01263	0.01054	0.01473			150.772	534.108	500.175	568.041
	155.948	507.686	496.316	519.056			169.029	139.177	120.492	157.862			180.492	0.01192	0.00996	0.01388			150.822	533.865	499.916	567.814
	156.001	507.623	496.251	518.994			169.089	139.096	120.391	157.8			180.56	0.01122	0.0094	0.01304			150.871	533.621	499.657	567.585
	156.053	507.557	496.184	518.931			169.15	139.014	120.291	157.737			180.627	0.01054	0.00885	0.01223			150.921	533.376	499.396	567.356
	156.106	507.491	496.115	518.866			169.21	138.932	120.19	157.674			180.695	0.00986	0.0083	0.01143			150.97	533.13	499.135	567.125
	156.159	507.422	496.045	518.799			169.271	138.85	120.089	157.611			180.763	0.0092	0.00776	0.01065			151.02	532.882	498.872	566.893
	156.211	507.352	495.974	518.731			169.332	138.768	119.988	157.549			180.83	0.00855	0.00723	0.00988			151.069	532.634	498.608	566.659
	156.264	507.281	495.901	518.661			169.392	138.687	119.888	157.486			180.898	0.00792	0.00671	0.00913			151.119	532.384	498.344	566.425
	156.316	507.208	495.827	518.59			169.453	138.605	119.787	157.423			180.965	0.0073	0.00619	0.0084			151.168	532.134	498.078	566.19
	156.369	507.134	495.751	518.517			169.513	138.523	119.686	157.36			181.033	0.00669	0.00569	0.00769			151.218	531.883	497.812	565.953
	156.421	507.059	495.674	518.443			169.574	138.441	119.586	157.297			181.101	0.00609	0.00519	0.00699			151.267	531.63	497.545	565.716
	156.474	506.982	495.595	518.368			169.634	138.359	119.485	157.234			181.168	0.00551	0.0047	0.00631			151.316	531.377	497.277	565.478
	156.527	506.903	495.516	518.291			169.695	138.278	119.385	157.17			181.236	0.00494	0.00423	0.00565			151.366	531.124	497.009	565.238
	156.579	506.824	495.435	518.213			169.756	138.196	119.284	157.107			181.303	0.00438	0.00375	0.005			151.415	530.869	496.739	564.998
	156.632	506.743	495.352	518.134			169.816	138.114	119.184	157.044			181.371	0.00383	0.00329	0.00437			151.465	530.614	496.47	564.757
	156.684	506.661	495.269	518.053			169.877	138.032	119.083	156.981			181.439	0.0033	0.00284	0.00376			151.514	530.357	496.199	564.516
	156.737	506.577	495.184	517.971			169.937	137.95	118.983	156.917			181.506	0.00278	0.0024	0.00316			151.564	530.101	495.928	564.274
	156.79	506.493	495.098	517.888			169.998	137.868	118.882	156.854			181.574	0.00227	0.00196	0.00258			151.613	529.843	495.656	564.031
	156.842	506.407	495.011	517.803			170.059	137.786	118.782	156.791			181.641	0.00178	0.00154	0.00201			151.663	529.586	495.384	563.787
	156.895	506.32	494.923	517.717			170.119	137.704	118.681	156.727			181.709	0.00129	0.00112	0.00146			151.712	529.327	495.112	563.543
	156.947	506.232	494.833	517.63			170.18	137.622	118.581	156.664			181.777	0.000823676	0.000717024	0.000930327			151.762	529.068	494.839	563.298
	157	506.142	494.742	517.542			170.24	137.54	118.481	156.6			181.844	0.00036685	0.000320018	0.000413681			151.811	528.809	494.565	563.053
	157.052	506.052	494.651	517.453			170.301	137.458	118.38	156.536			181.912	0	0	0			151.86	528.549	494.292	562.807
	157.105	505.96	494.558	517.362			170.361	137.376	118.28	156.473			181.98	0	0	0			151.91	528.289	494.018	562.561
	157.158	505.867	494.464	517.27			170.422	137.295	118.18	156.409			182.047	0	0	0			151.959	528.029	493.743	562.314
	157.21	505.773	494.369	517.178			170.483	137.213	118.08	156.345			182.115	0	0	0			152.009	527.768	493.469	562.067
	157.263	505.678	494.273	517.084			170.543	137.131	117.98	156.282			182.182	0	0	0			152.058	527.507	493.194	561.82
	157.315	505.582	494.176	516.989			170.604	137.049	117.879	156.218			182.25	0	0	0			152.108	527.246	492.919	561.572
	157.368	505.485	494.077	516.892			170.664	136.967	117.779	156.154			182.318	0	0	0			152.157	526.984	492.644	561.325
	157.421	505.387	493.978	516.795			170.725	136.884	117.679	156.09			182.385	0	0	0			152.207	526.723	492.369	561.077
	157.473	505.287	493.878	516.697			170.786	136.802	117.579	156.026			182.453	0	0	0			152.256	526.461	492.094	560.829
	157.526	505.187	493.777	516.598			170.846	136.72	117.479	155.962			182.52	0	0	0			152.306	526.2	491.818	560.581
	157.578	505.086	493.674	516.497			170.907	136.638	117.379	155.898			182.588	0	0	0			152.355	525.938	491.543	560.333
	157.631	504.983	493.571	516.396			170.967	136.556	117.279	155.834			182.656	0	0	0			152.404	525.676	491.268	560.085
	157.684	504.88	493.467	516.293			171.028	136.474	117.179	155.769			182.723	0	0	0			152.454	525.415	490.993	559.836
	157.736	504.775	493.361	516.19			171.089	136.392	117.079	155.705			182.791	0	0	0			152.503	525.153	490.718	559.588
	157.789	504.67	493.255	516.085			171.149	136.178	116.865	155.49			182.858	0	0	0			152.553	524.892	490.443	559.341
	157.841	504.564	493.148	515.979			171.21	135.932	116.625	155.239			182.926	0	0	0			152.602	524.631	490.168	559.093
	157.894	504.456	493.04	515.873			171.27	135.686	116.385	154.987			182.994	0	0	0			152.652	524.37	489.894	558.845
	157.946	504.348	492.931	515.765			171.331	135.441	116.145	154.736			183.061	0	0	0			152.701	524.109	489.62	558.598
	157.999	504.239	492.821	515.657			171.391	135.195	115.905	154.485			183.129	0	0	0			152.751	523.848	489.346	558.351
	158.052	504.129	492.71	515.547			171.452	134.949	115.665	154.233			183.196	0	0	0			152.8	523.588	489.073	558.104
	158.104	504.017	492.598	515.437			171.513	134.703	115.426	153.981			183.264	0	0	0			152.85	523.329	488.8	557.858
	158.157	503.905	492.485	515.326			171.573	134.458	115.186	153.729			183.332	0	0	0			152.899	523.069	488.527	557.612
	158.209	503.792	492.372	515.213			171.634	134.212	114.946	153.477			183.399	0	0	0			152.948	522.811	488.255	557.367
	158.262	503.679	492.257	515.1			171.694	133.966	114.707	153.225			183.467	0	0	0			152.998	522.552	487.983	557.122
	158.315	503.564	492.142	514.986			171.755	133.72	114.468	152.973			183.534	0	0	0			153.047	522.295	487.712	556.877
	158.367	503.448	492.025	514.871			171.816	133.474	114.228	152.72			183.602	0	0	0			153.097	522.037	487.441	556.633
	158.42	503.331	491.908	514.755			171.876	133.228	113.989	152.468			183.67	0	0	0			153.146	521.781	487.171	556.39
	158.472	503.214	491.79	514.638			171.937	132.982	113.75	152.215			183.737	0	0	0			153.196	521.525	486.902	556.148
	158.525	503.096	491.671	514.52			171.997	132.736	113.511	151.962			183.805	0	0	0			153.245	521.269	486.633	555.906
	158.577	502.976	491.552	514.401			172.058	132.49	113.272	151.709			183.873	0	0	0			153.295	521.015	486.365	555.665
	158.63	502.856	491.431	514.281			172.118	132.244	113.033	151.456			183.94	0	0	0			153.344	520.761	486.098	555.424
	158.683	502.735	491.31	514.161			172.179	131.998	112.794	151.202			184.008	0	0	0			153.394	520.508	485.831	555.185
	158.735	502.613	491.187	514.039			172.24	131.752	112.555	150.949			184.075	0	0	0			153.443	520.256	485.566	554.946
	158.788	502.491	491.064	513.917			172.3	131.506	112.316	150.695			184.143	0	0	0			153.492	520.005	485.301	554.709
	158.84	502.367	490.94	513.794			172.361	131.26	112.078	150.442			184.211	0	0	0			153.542	519.754	485.037	554.472
	158.893	502.243	490.815	513.67			172.421	131.014	111.839	150.188			184.278	0	0	0			153.591	519.505	484.774	554.236
	158.946	502.118	490.69	513.545			172.482	130.767	111.601	149.934			184.346	0	0	0			153.641	519.257	484.512	554.001
	158.998	501.992	490.564	513.419			172.543	130.521	111.363	149.68			184.413	0	0	0			153.69	519.009	484.251	553.768
	159.051	501.865	490.436	513.293			172.603	130.275	111.124	149.425			184.481	0	0	0			153.74	518.763	483.991	553.535
	159.103	501.737	490.308	513.166			172.664	130.029	110.886	149.171			184.549	0	0	0			153.789	518.518	483.732	553.304
	159.156	501.609	490.18	513.037			172.724	129.782	110.648	148.916			184.616	0	0	0			153.839	518.274	483.474	553.074
	159.208	501.479	490.05	512.908			172.785	129.536	110.41	148.662			184.684	0	0	0			153.888	518.031	483.217	552.845
	159.261	501.349	489.92	512.779			172.845	129.289	110.172	148.407			184.751	0	0	0			153.938	517.789	482.962	552.617
	159.314	501.218	489.789	512.648			172.906	129.043	109.934	148.152			184.819	0	0	0			153.987	517.549	482.707	552.391
	159.366	501.087	489.657	512.516			172.967	128.797	109.696	147.897			184.887	0	0	0			154.036	517.31	482.454	552.166
	159.419	500.954	489.524	512.384			173.027	128.55	109.459	147.642			184.954	0	0	0			154.086	517.072	482.202	551.942
	159.471	500.821	489.391	512.251			173.088	128.304	109.221	147.386			185.022	0	0	0			154.135	516.835	481.951	551.719
	159.524	500.687	489.257	512.117			173.148	128.057	108.984	147.131			185.089	0	0	0			154.185	516.6	481.701	551.498
	159.577	500.552	489.122	511.983			173.209	127.811	108.746	146.875			185.157	0	0	0			154.234	516.365	481.453	551.278
	159.629	500.417	488.986	511.847			173.27	127.564	108.509	146.619			185.225	0	0	0			154.284	516.132	481.205	551.059
	159.682	500.28	488.85	511.711			173.33	127.317	108.271	146.363			185.292	0	0	0			154.333	515.9	480.959	550.841
	159.734	500.143	488.713	511.574			173.391	127.071	108.034	146.107			185.36	0	0	0			154.383	515.669	480.713	550.624
	159.787	500.005	488.575	511.436			173.451	126.824	107.797	145.851			185.427	0	0	0			154.432	515.438	480.469	550.408
	159.839	499.867	488.436	511.298			173.512	126.824	107.797	145.851			185.495	0	0	0			154.482	515.21	480.225	550.194
	159.892	499.728	488.297	511.158			173.573	125.984	107.17	144.797			185.563	0	0	0			154.531	514.982	479.983	549.981
	159.945	499.588	488.157	511.018			173.633	125.146	106.544	143.747			185.63	0	0	0			154.58	514.755	479.741	549.768
	159.997	499.447	488.016	510.877			173.694	124.31	105.919	142.701			185.698	0	0	0			154.63	514.529	479.501	549.557
	160.05	499.305	487.875	510.736			173.754	123.477	105.295	141.659			185.765	0	0	0			154.679	514.304	479.261	549.347
	160.102	499.163	487.733	510.593			173.815	122.646	104.672	140.62			185.833	0	0	0			154.729	514.08	479.023	549.138
	160.155	499.02	487.59	510.45			173.875	121.817	104.049	139.586			185.901	0	0	0			154.778	513.857	478.785	548.93
	160.208	498.876	487.446	510.306			173.936	120.991	103.428	138.555			185.968	0	0	0			154.828	513.635	478.548	548.722
	160.26	498.732	487.302	510.162			173.997	120.167	102.807	137.528			186.036	0	0	0			154.877	513.414	478.312	548.516
	160.313	498.587	487.157	510.017			174.057	119.346	102.187	136.505			186.104	0	0	0			154.927	513.414	478.312	548.516
	160.365	498.441	487.011	509.871			174.118	118.527	101.568	135.486			186.171	0	0	0			154.976	513.413	478.273	548.553
	160.418	498.294	486.865	509.724			174.178	117.71	100.95	134.47			186.239	0	0	0			155.026	513.41	478.232	548.589
	160.471	498.147	486.717	509.576			174.239	116.895	100.332	133.459			186.306	0	0	0			155.075	513.407	478.19	548.623
	160.523	497.999	486.57	509.428			174.3	116.083	99.716	132.451			186.374	0	0	0			155.124	513.403	478.148	548.657
	160.576	497.85	486.421	509.279			174.36	115.274	99.1005	131.447			186.442	0	0	0			155.174	513.398	478.106	548.691
	160.628	497.701	486.272	509.129			174.421	114.466	98.486	130.447			186.509	0	0	0			155.223	513.393	478.063	548.724
	160.681	497.551	486.122	508.979			174.481	113.661	97.8723	129.45			186.577	0	0	0			155.273	513.388	478.019	548.756
	160.733	497.4	485.972	508.828			174.542	112.859	97.2595	128.458			186.644	0	0	0			155.322	513.382	477.975	548.788
	160.786	497.248	485.821	508.676			174.602	112.058	96.6477	127.469			186.712	0	0	0			155.372	513.375	477.931	548.82
	160.839	497.096	485.669	508.524			174.663	111.26	96.0368	126.484			186.78	0	0	0			155.421	513.369	477.887	548.851
	160.891	496.944	485.516	508.371			174.724	110.465	95.4268	125.503			186.847	0	0	0			155.471	513.362	477.842	548.882
	160.944	496.79	485.363	508.217			174.784	109.672	94.8177	124.526			186.915	0	0	0			155.52	513.355	477.797	548.912
	160.996	496.636	485.209	508.062			174.845	108.881	94.2096	123.552			186.982	0	0	0			155.57	513.347	477.751	548.943
	161.049	496.481	485.055	507.907			174.905	108.092	93.6024	122.582			187.05	0	0	0			155.619	513.339	477.706	548.972
	161.102	496.325	484.9	507.751			174.966	107.306	92.9962	121.616			187.118	0	0	0			155.668	513.331	477.66	549.002
	161.154	496.169	484.744	507.594			175.027	106.522	92.3909	120.654			187.185	0	0	0			155.718	513.322	477.613	549.031
	161.207	496.012	484.588	507.437			175.087	105.741	91.7865	119.695			187.253	0	0	0			155.767	513.314	477.567	549.06
	161.259	495.855	484.431	507.279			175.148	104.962	91.1831	118.74			187.32	0	0	0			155.817	513.305	477.52	549.089
	161.312	495.697	484.273	507.121			175.208	104.185	90.5807	117.789			187.388	0	0	0			155.866	513.295	477.473	549.117
	161.364	495.538	484.115	506.961			175.269	103.411	89.9793	116.842			187.456	0	0	0			155.916	513.286	477.426	549.145
	161.417	495.379	483.956	506.801			175.33	102.639	89.3788	115.898			187.523	0	0	0			155.965	513.276	477.379	549.173
	161.47	495.218	483.796	506.641			175.39	101.869	88.7793	114.959			187.591	0	0	0			156.015	513.266	477.331	549.201
	161.522	495.058	483.636	506.479			175.451	101.102	88.1809	114.022			187.658	0	0	0			156.064	513.256	477.283	549.228
	161.575	494.896	483.475	506.317			175.511	100.337	87.5833	113.09			187.726	0	0	0			156.114	513.245	477.235	549.256
	161.627	494.734	483.314	506.155			175.572	99.5741	86.9868	112.161			187.794	0	0	0			156.163	513.235	477.187	549.282
	161.68	494.571	483.152	505.991			175.632	98.8138	86.3913	111.236			187.861	0	0	0			156.212	513.224	477.138	549.309
	161.733	494.408	482.989	505.827			175.693	98.0559	85.7968	110.315			187.929	0	0	0			156.262	513.213	477.09	549.336
	161.785	494.244	482.826	505.663			175.754	97.3004	85.2033	109.397			187.997	0	0	0			156.311	513.201	477.041	549.362
	161.838	494.08	482.662	505.498			175.814	96.5472	84.6108	108.484			188.064	0	0	0			156.361	513.19	476.992	549.388
	161.89	493.914	482.497	505.332			175.875	95.7964	84.0193	107.573			188.132	0	0	0			156.41	513.178	476.943	549.414
	161.943	493.748	482.332	505.165			175.935	95.0479	83.4289	106.667			188.199	0	0	0			156.46	513.166	476.893	549.439
	161.995	493.582	482.166	504.998			175.996	94.3018	82.8395	105.764			188.267	0	0	0			156.509	513.154	476.844	549.465
	162.048	493.415	482	504.83			176.057	93.558	82.2511	104.865			188.335	0	0	0			156.559	513.142	476.794	549.49
	162.101	493.247	481.833	504.662			176.117	92.8166	81.6638	103.969			188.402	0	0	0			156.608	513.129	476.744	549.515
	162.153	493.079	481.665	504.493			176.178	92.0776	81.0775	103.078			188.47	0	0	0			156.658	513.117	476.694	549.539
	162.206	492.91	481.497	504.323			176.238	91.3409	80.4922	102.189			188.537	0	0	0			156.707	513.104	476.644	549.564
	162.258	492.74	481.328	504.153			176.299	90.6065	79.908	101.305			188.605	0	0	0			156.756	513.091	476.593	549.588
	162.311	492.57	481.159	503.982			176.359	89.8745	79.3249	100.424			188.673	0	0	0			156.806	513.078	476.543	549.612
	162.364	492.399	480.989	503.81			176.42	89.1449	78.7428	99.5469			188.74	0	0	0			156.855	513.064	476.492	549.636
	162.416	492.228	480.818	503.638			176.481	88.4176	78.1618	98.6734			188.808	0	0	0			156.905	513.051	476.441	549.66
	162.469	492.056	480.647	503.465			176.541	87.6927	77.5819	97.8035			188.875	0	0	0			156.954	513.037	476.39	549.684
	162.521	491.883	480.475	503.291			176.602	86.9701	77.003	96.9372			188.943	0	0	0			157.004	513.023	476.339	549.707
	162.574	491.71	480.303	503.117			176.662	86.2499	76.4253	96.0745			189.011	0	0	0			157.053	513.009	476.288	549.731
	162.627	491.536	480.13	502.943			176.723	85.532	75.8486	95.2155			189.078	0	0	0			157.103	512.995	476.236	549.754
	162.679	491.362	479.957	502.767			176.784	84.8165	75.273	94.3601			189.146	0	0	0			157.152	512.981	476.185	549.777
	162.732	491.187	479.783	502.591			176.844	84.1034	74.6985	93.5083			189.213	0	0	0			157.202	512.966	476.133	549.799
	162.784	491.011	479.608	502.415			176.905	83.3926	74.1251	92.66			189.281	0	0	0			157.251	512.951	476.081	549.822
	162.837	490.835	479.433	502.238			176.965	82.6841	73.5528	91.8154			189.349	0	0	0			157.3	512.936	476.029	549.844
	162.889	490.659	479.257	502.06			177.026	81.978	72.9817	90.9745			189.416	0	0	0			157.35	512.921	475.976	549.866
	162.942	490.481	479.081	501.882			177.087	81.2743	72.4116	90.137			189.484	0	0	0			157.399	512.906	475.924	549.888
	162.995	490.303	478.904	501.703			177.147	80.573	71.8427	89.3032			189.551	0	0	0			157.449	512.891	475.872	549.91
	163.047	490.125	478.726	501.523			177.208	79.8739	71.2749	88.473			189.619	0	0	0			157.498	512.875	475.819	549.932
	163.1	489.946	478.548	501.343			177.268	79.1773	70.7082	87.6463			189.687	0	0	0			157.548	512.86	475.766	549.954
	163.152	489.766	478.37	501.162			177.329	78.483	70.1427	86.8232			189.754	0	0	0			157.597	512.844	475.713	549.975
	163.205	489.586	478.19	500.981			177.389	77.791	69.5783	86.0037			189.822	0	0	0			157.647	512.828	475.66	549.996
	163.258	489.405	478.011	500.799			177.45	77.1014	69.0151	85.1878			189.889	0	0	0			157.696	512.812	475.607	550.017
	163.31	489.224	477.83	500.617			177.511	76.4142	68.453	84.3754			189.957	0	0	0			157.746	512.796	475.554	550.038
	163.363	489.042	477.65	500.434			177.571	75.7293	67.892	83.5665			190.025	0	0	0			157.795	512.78	475.5	550.059
	163.415	488.859	477.468	500.25			177.632	75.0468	67.3323	82.7612			190.092	0	0	0			157.844	512.763	475.447	550.08
	163.468	488.676	477.286	500.066			177.692	74.3666	66.7737	81.9595			190.16	0	0	0			157.894	512.746	475.393	550.1
	163.52	488.492	477.104	499.881			177.753	73.6887	66.2162	81.1613			190.228	0	0	0			157.943	512.73	475.339	550.12
	163.573	488.308	476.921	499.695			177.814	73.0133	65.66	80.3666			190.295	0	0	0			157.993	512.713	475.285	550.14
	163.626	488.123	476.737	499.509			177.874	72.3402	65.1049	79.5755			190.363	0	0	0			158.042	512.696	475.231	550.16
	163.678	487.938	476.553	499.323			177.935	71.6694	64.551	78.7878			190.43	0	0	0			158.092	512.679	475.177	550.18
	163.731	487.752	476.368	499.136			177.995	71.001	63.9983	78.0037			190.498	0	0	0			158.141	512.661	475.123	550.2
	163.783	487.565	476.183	498.948			178.056	70.335	63.4468	77.2231			190.566	0	0	0			158.191	512.644	475.068	550.22
	163.836	487.378	475.997	498.76			178.116	69.6713	62.8965	76.4461			190.633	0	0	0			158.24	512.626	475.014	550.239
	163.889	487.191	475.811	498.571			178.177	69.0099	62.3474	75.6725			190.701	0	0	0			158.29	512.609	474.959	550.258
	163.941	487.003	475.624	498.381			178.238	68.351	61.7995	74.9024			190.768	0	0	0			158.339	512.591	474.904	550.277
	163.994	486.814	475.437	498.191			178.298	67.6943	61.2528	74.1358			190.836	0	0	0			158.388	512.573	474.849	550.296
	164.046	486.625	475.249	498.001			178.359	67.0401	60.7074	73.3727			190.904	0	0	0			158.438	512.555	474.794	550.315
	164.099	486.435	475.06	497.81			178.419	66.3881	60.1632	72.6131			190.971	0	0	0			158.487	512.536	474.739	550.334
	164.151	486.245	474.871	497.618			178.48	65.7386	59.6202	71.857			191.039	0	0	0			158.537	512.518	474.684	550.352
	164.204	486.054	474.682	497.426			178.541	65.0914	59.0784	71.1043			191.106	0	0	0			158.586	512.5	474.628	550.371
	164.257	485.862	474.492	497.233			178.601	64.4394	58.5314	70.3474			191.174	0	0	0			158.636	512.481	474.573	550.389
	164.309	485.67	474.301	497.04			178.662	63.4346	57.6628	69.2064			191.242	0	0	0			158.685	512.462	474.517	550.407
	164.362	485.478	474.11	496.846			178.722	62.4376	56.7999	68.0753			191.309	0	0	0			158.735	512.443	474.462	550.425
	164.414	485.285	473.919	496.651			178.783	61.4485	55.9428	66.9542			191.377	0	0	0			158.784	512.424	474.406	550.443
	164.467	485.091	473.726	496.456			178.844	60.4673	55.0915	65.8431			191.444	0	0	0			158.834	512.405	474.35	550.461
	164.52	484.897	473.534	496.261			178.904	59.494	54.246	64.7419			191.512	0	0	0			158.883	512.386	474.294	550.479
	164.572	484.703	473.341	496.065			178.965	58.5286	53.4064	63.6507			191.58	0	0	0			158.932	512.367	474.238	550.496
	164.625	484.507	473.147	495.868			179.025	57.571	52.5727	62.5694			191.647	0	0	0			158.982	512.347	474.181	550.513
	164.677	484.312	472.953	495.671			179.086	56.6214	51.7448	61.498			191.715	0	0	0			159.031	512.328	474.125	550.531
	164.73	484.115	472.758	495.473			179.146	55.6796	50.9228	60.4364			191.782	0	0	0			159.081	512.308	474.068	550.548
	164.783	483.919	472.563	495.275			179.207	54.7457	50.1067	59.3847			191.85	0	0	0			159.13	512.288	474.012	550.565
	164.835	483.721	472.367	495.076			179.268	53.8198	49.2966	58.3429			191.918	0	0	0			159.18	512.268	473.955	550.582
	164.888	483.524	472.171	494.876			179.328	52.9017	48.4924	57.3109			191.985	0	0	0			159.229	512.248	473.898	550.598
	164.94	483.325	471.974	494.677			179.389	51.9915	47.6942	56.2887			192.053	0	0	0			159.279	512.228	473.841	550.615
	164.993	483.126	471.777	494.476			179.449	51.0891	46.9019	55.2764			192.121	0	0	0			159.328	512.208	473.784	550.631
	165.045	482.927	471.579	494.275			179.51	50.1947	46.1157	54.2737			192.188	0	0	0			159.378	512.187	473.727	550.648
	165.098	482.727	471.381	494.074			179.571	49.3082	45.3354	53.2809			192.256	0	0	0			159.427	512.167	473.67	550.664
	165.151	482.527	471.182	493.871			179.631	48.4295	44.5612	52.2978			192.323	0	0	0			159.476	512.146	473.613	550.68
	165.203	482.326	470.982	493.669			179.692	47.5588	43.793	51.3245			192.391	0	0	0			159.526	512.126	473.555	550.696
	165.256	482.124	470.783	493.466			179.752	46.6959	43.0309	50.3608			192.459	0	0	0			159.575	512.105	473.498	550.712
	165.308	481.922	470.582	493.262			179.813	45.8409	42.2749	49.4069			192.526	0	0	0			159.625	512.084	473.44	550.727
	165.361	481.72	470.382	493.058			179.873	44.9938	41.5249	48.4627			192.594	0	0	0			159.674	512.063	473.383	550.743
	165.414	481.517	470.18	492.853			179.934	44.1546	40.7811	47.5281			192.661	0	0	0			159.724	512.042	473.325	550.758
	165.466	481.313	469.979	492.648			179.995	43.3233	40.0434	46.6032			192.729	0	0	0			159.773	512.02	473.267	550.774
	165.519	481.109	469.776	492.442			180.055	42.4998	39.3118	45.6879			192.797	0	0	0			159.823	511.999	473.209	550.789
	165.571	480.905	469.573	492.236			180.116	41.6843	38.5864	44.7822			192.864	0	0	0			159.872	511.977	473.151	550.804
	165.624	480.7	469.37	492.029			180.176	40.8766	37.8671	43.8861			192.932	0	0	0			159.922	511.956	473.093	550.819
	165.676	480.494	469.166	491.822			180.237	40.0769	37.1541	42.9997			192.999	0	0	0			159.971	511.934	473.034	550.834
	165.729	480.288	468.962	491.614			180.298	39.285	36.4472	42.1227			193.067	0	0	0			160.02	511.912	472.976	550.849
	165.782	480.082	468.757	491.406			180.358	38.501	35.7466	41.2554			193.135	0	0	0			160.07	511.89	472.917	550.863
	165.834	479.875	468.552	491.197			180.419	37.7249	35.0522	40.3975			193.202	0	0	0			160.119	511.868	472.859	550.878
	165.887	479.667	468.347	490.987			180.479	36.9567	34.3641	39.5492			193.27	0	0	0			160.169	511.846	472.8	550.892
	165.939	479.459	468.14	490.777			180.54	36.1964	33.6823	38.7104			193.337	0	0	0			160.218	511.824	472.741	550.907
	165.992	479.25	467.934	490.567			180.601	35.4439	33.0067	37.8811			193.405	0	0	0			160.268	511.802	472.683	550.921
	166.045	479.041	467.726	490.356			180.661	34.6994	32.3375	37.0613			193.473	0	0	0			160.317	511.779	472.624	550.935
	166.097	478.832	467.519	490.145			180.722	33.9627	31.6745	36.2509			193.54	0	0	0			160.367	511.757	472.565	550.949
	166.15	478.622	467.311	489.933			180.782	33.2339	31.0179	35.4499			193.608	0	0	0			160.416	511.734	472.505	550.962
	166.202	478.411	467.102	489.72			180.843	32.513	30.3677	34.6584			193.675	0	0	0			160.466	511.711	472.446	550.976
	166.255	478.2	466.893	489.507			180.903	31.8	29.7238	33.8762			193.743	0	0	0			160.515	511.688	472.387	550.99
	166.307	477.989	466.683	489.294			180.964	31.0949	29.0864	33.1035			193.811	0	0	0			160.565	511.665	472.327	551.003
	166.36	477.777	466.473	489.08			181.025	30.3977	28.4553	32.3401			193.878	0	0	0			160.614	511.642	472.268	551.017
	166.413	477.564	466.263	488.865			181.085	29.7084	27.8306	31.5861			193.946	0	0	0			160.663	511.619	472.208	551.03
	166.465	477.351	466.052	488.65			181.146	29.0269	27.2124	30.8414			194.014	0	0	0			160.713	511.596	472.149	551.043
	166.518	477.138	465.84	488.435			181.206	28.3534	26.6007	30.1061			194.081	0	0	0			160.762	511.572	472.089	551.056
	166.57	476.924	465.629	488.219			181.267	27.6877	25.9954	29.3801			194.149	0	0	0			160.812	511.549	472.029	551.069
	166.623	476.709	465.416	488.003			181.328	27.0299	25.3966	28.6633			194.216	0	0	0			160.861	511.525	471.969	551.082
	166.676	476.494	465.203	487.786			181.388	26.3801	24.8043	27.9558			194.284	0	0	0			160.911	511.502	471.909	551.095
	166.728	476.279	464.99	487.568			181.449	25.7381	24.2185	27.2576			194.352	0	0	0			160.96	511.478	471.849	551.107
	166.781	476.063	464.776	487.35			181.509	25.1039	23.6393	26.5686			194.419	0	0	0			161.01	511.454	471.789	551.12
	166.833	475.847	464.562	487.132			181.57	24.4777	23.0666	25.8888			194.487	0	0	0			161.059	511.43	471.729	551.132
	166.886	475.63	464.347	486.913			181.63	23.8594	22.5005	25.2183			194.554	0	0	0			161.109	511.406	471.668	551.144
	166.939	475.413	464.132	486.693			181.691	23.2489	21.941	24.5569			194.622	0	0	0			161.158	511.382	471.608	551.156
	166.991	475.195	463.916	486.473			181.752	22.6464	21.388	23.9047			194.69	0	0	0			161.207	511.358	471.547	551.168
	167.044	474.977	463.7	486.253			181.812	22.0517	20.8417	23.2617			194.757	0	0	0			161.257	511.333	471.487	551.18
	167.096	474.758	463.484	486.032			181.873	21.4649	20.302	22.6278			194.825	0	0	0			161.306	511.309	471.426	551.192
	167.149	474.539	463.267	485.811			181.933	20.886	19.769	22.0031			194.892	0	0	0			161.356	511.285	471.365	551.204
	167.201	474.319	463.049	485.589			181.994	20.315	19.2427	21.3874			194.96	0	0	0			161.405	511.26	471.304	551.216
	167.254	474.099	462.831	485.366			182.055	19.7519	18.723	20.7808			195.028	0	0	0			161.455	511.235	471.243	551.227
	167.307	473.878	462.613	485.143			182.115	19.1967	18.21	20.1834			195.095	0	0	0			161.504	511.21	471.182	551.239
	167.359	473.657	462.394	484.92			182.176	18.6493	17.7038	19.5949			195.163	0	0	0			161.554	511.185	471.121	551.25
	167.412	473.435	462.174	484.696			182.236	18.1099	17.2042	19.0155			195.23	0	0	0			161.603	511.16	471.06	551.261
	167.464	473.213	461.955	484.472			182.297	17.5783	16.7115	18.4452			195.298	0	0	0			161.653	511.135	470.999	551.272
	167.517	472.991	461.734	484.247			182.358	17.0546	16.2255	17.8838			195.366	0	0	0			161.702	511.11	470.937	551.283
	167.57	472.768	461.514	484.022			182.418	16.5389	15.7462	17.3315			195.433	0	0	0			161.751	511.085	470.876	551.294
	167.622	472.544	461.293	483.796			182.479	16.031	15.2738	16.7881			195.501	0	0	0			161.801	511.06	470.814	551.305
	167.675	472.321	461.071	483.57			182.539	15.531	14.8082	16.2537			195.568	0	0	0			161.85	511.034	470.753	551.316
	167.727	472.096	460.849	483.343			182.6	15.0388	14.3494	15.7282			195.636	0	0	0			161.9	511.009	470.691	551.326
	167.78	471.871	460.627	483.116			182.66	14.5546	13.8975	15.2117			195.704	0	0	0			161.949	510.983	470.629	551.337
	167.832	471.646	460.404	482.888			182.721	14.0783	13.4524	14.7041			195.771	0	0	0			161.999	510.957	470.567	551.347
	167.885	471.42	460.18	482.66			182.782	13.6098	13.0143	14.2053			195.839	0	0	0			162.048	510.931	470.505	551.357
	167.938	471.194	459.956	482.432			182.842	13.1492	12.583	13.7155			195.906	0	0	0			162.098	510.905	470.443	551.368
	167.99	470.967	459.732	482.203			182.903	12.6966	12.1586	13.2345			195.974	0	0	0			162.147	510.879	470.381	551.378
	168.043	470.74	459.507	481.973			182.963	12.2518	11.7412	12.7623			196.042	0	0	0			162.197	510.853	470.319	551.388
	168.095	470.513	459.282	481.743			183.024	11.8149	11.3307	12.299			196.109	0	0	0			162.246	510.827	470.257	551.398
	168.148	470.285	459.057	481.513			183.085	11.3858	10.9272	11.8445			196.177	0	0	0			162.295	510.801	470.195	551.407
	168.201	470.056	458.831	481.282			183.145	10.9647	10.5306	11.3988			196.245	0	0	0			162.345	510.775	470.132	551.417
	168.253	469.827	458.604	481.05			183.206	10.5515	10.1411	10.9619			196.312	0	0	0			162.394	510.748	470.07	551.427
	168.306	469.598	458.377	480.818			183.266	10.1461	9.75853	10.5337			196.38	0	0	0			162.444	510.722	470.007	551.436
	168.358	469.368	458.15	480.586			183.327	9.74867	9.38303	10.1143			196.447	0	0	0			162.493	510.695	469.944	551.446
	168.411	469.138	457.922	480.353			183.387	9.35909	9.01457	9.70362			196.515	0	0	0			162.543	510.668	469.882	551.455
	168.463	468.907	457.694	480.12			183.448	8.97741	8.65317	9.30165			196.583	0	0	0			162.592	510.642	469.819	551.464
	168.516	468.676	457.465	479.886			183.509	8.60361	8.29885	8.90838			196.65	0	0	0			162.642	510.615	469.756	551.473
	168.569	468.444	457.236	479.652			183.569	8.23771	7.95162	8.52379			196.718	0	0	0			162.691	510.588	469.693	551.482
	168.621	468.212	457.007	479.417			183.63	7.87969	7.61151	8.14786			196.785	0	0	0			162.741	510.561	469.63	551.491
	168.674	467.979	456.777	479.182			183.69	7.52956	7.27853	7.78058			196.853	0	0	0			162.79	510.534	469.567	551.5
	168.726	467.746	456.546	478.947			183.751	7.18731	6.95269	7.42194			196.921	0	0	0			162.839	510.506	469.504	551.509
	168.779	467.513	456.315	478.71			183.812	6.85296	6.63401	7.07191			196.988	0	0	0			162.889	510.479	469.441	551.517
	168.832	467.279	456.084	478.474			183.872	6.52649	6.3225	6.73048			197.056	0	0	0			162.938	510.452	469.377	551.526
	168.884	467.045	455.852	478.237			183.933	6.20792	6.0182	6.39764			197.123	0	0	0			162.988	510.424	469.314	551.534
	168.937	466.81	455.62	478			183.993	5.89723	5.7211	6.07336			197.191	0	0	0			163.037	510.397	469.251	551.542
	168.989	466.575	455.388	477.762			184.054	5.59443	5.43123	5.75763			197.259	0	0	0			163.087	510.369	469.187	551.551
	169.042	466.339	455.155	477.523			184.115	5.29951	5.1486	5.45043			197.326	0	0	0			163.136	510.341	469.123	551.559
	169.095	466.103	454.921	477.285			184.175	5.01249	4.87323	5.15175			197.394	0	0	0			163.186	510.313	469.06	551.567
	169.147	465.866	454.687	477.045			184.236	4.73335	4.60514	4.86157			197.461	0	0	0			163.235	510.285	468.996	551.575
	169.2	465.629	454.453	476.806			184.296	4.46211	4.34434	4.57988			197.529	0	0	0			163.285	510.257	468.932	551.583
	169.252	465.392	454.219	476.566			184.357	4.19875	4.09084	4.30665			197.597	0	0	0			163.334	510.229	468.868	551.591
	169.305	465.154	453.983	476.325			184.417	3.94328	3.84468	4.04188			197.664	0	0	0			163.383	510.201	468.804	551.598
	169.357	464.916	453.748	476.084			184.478	3.6957	3.60585	3.78554			197.732	0	0	0			163.433	510.173	468.74	551.606
	169.41	464.677	453.512	475.842			184.539	3.456	3.37439	3.53762			197.799	0	0	0			163.482	510.145	468.676	551.613
	169.463	464.438	453.276	475.6			184.599	3.2242	3.1503	3.2981			197.867	0	0	0			163.532	510.116	468.612	551.621
	169.515	464.198	453.039	475.358			184.66	3.00028	2.9336	3.06696			197.935	0	0	0			163.581	510.088	468.548	551.628
	169.568	463.958	452.802	475.115			184.72	2.78425	2.7243	2.8442			198.002	0	0	0			163.631	510.059	468.484	551.635
	169.62	463.718	452.564	474.872			184.781	2.57611	2.52243	2.62979			198.07	0	0	0			163.68	510.031	468.419	551.642
	169.673	463.477	452.326	474.628			184.842	2.37586	2.328	2.42372			198.138	0	0	0			163.73	510.002	468.355	551.649
	169.726	463.236	452.088	474.384			184.902	2.1835	2.14103	2.22596			198.205	0	0	0			163.779	509.973	468.29	551.656
	169.778	462.994	451.849	474.139			184.963	1.99902	1.96153	2.03651			198.273	0	0	0			163.829	509.944	468.226	551.663
	169.831	462.752	451.609	473.894			185.023	1.82243	1.78952	1.85535			198.34	0	0	0			163.878	509.915	468.161	551.67
	169.883	462.509	451.37	473.649			185.084	1.65374	1.62502	1.68245			198.408	0	0	0			163.927	509.886	468.096	551.676
	169.936	462.266	451.13	473.403			185.144	1.49293	1.46804	1.51781			198.476	0	0	0			163.977	509.857	468.031	551.683
	169.988	462.023	450.889	473.157			185.205	1.34	1.3186	1.36141			198.543	0	0	0			164.026	509.828	467.967	551.69
	170.041	461.779	450.648	472.91			185.266	1.19497	1.17671	1.21323			198.611	0	0	0			164.076	509.799	467.902	551.696
	170.094	461.535	450.407	472.663			185.326	1.05783	1.0424	1.07326			198.678	0	0	0			164.125	509.769	467.837	551.702
	170.146	461.29	450.165	472.415			185.387	0.92857	0.91567	0.94147			198.746	0	0	0			164.175	509.74	467.772	551.708
	170.199	461.045	449.923	472.167			185.447	0.8072	0.79655	0.81785			198.814	0	0	0			164.224	509.71	467.706	551.715
	170.251	460.799	449.68	471.918			185.508	0.69372	0.68505	0.7024			198.881	0	0	0			164.274	509.681	467.641	551.721
	170.304	460.553	449.437	471.669			185.569	0.58813	0.58119	0.59508			198.949	0	0	0			164.323	509.651	467.576	551.726
	170.357	460.307	449.194	471.42			185.629	0.49043	0.48498	0.49588			199.016	0	0	0			164.373	509.621	467.511	551.732
	170.409	460.06	448.95	471.17			185.69	0.40061	0.39644	0.40479			199.084	0	0	0			164.422	509.592	467.445	551.738
	170.462	459.813	448.706	470.92			185.75	0.31869	0.31559	0.32179			199.152	0	0	0			164.471	509.562	467.38	551.744
	170.514	459.565	448.461	470.669			185.811	0.24465	0.24244	0.24686			199.219	0	0	0			164.521	509.532	467.314	551.749
	170.567	459.317	448.216	470.418			185.872	0.1785	0.17701	0.17999			199.287	0	0	0			164.57	509.502	467.248	551.755
	170.619	459.068	447.971	470.166			185.932	0.12024	0.11932	0.12116			199.354	0	0	0			164.62	509.472	467.183	551.76
	170.672	458.819	447.725	469.914			185.993	0.06987	0.06938	0.07035			199.422	0	0	0			164.669	509.441	467.117	551.766
	170.725	458.57	447.479	469.662			186.053	0.02738	0.02721	0.02755			199.49	0	0	0			164.719	509.411	467.051	551.771
	170.777	458.32	447.232	469.409			186.114	8.55845e-18	8.5109e-18	8.60601e-18			199.557	0	0	0			164.768	509.381	466.985	551.776
	170.83	458.07	446.985	469.155			186.174	7.48865e-18	7.45224e-18	7.52506e-18			199.625	0	0	0			164.818	509.35	466.919	551.781
	170.882	457.82	446.737	468.902			186.235	6.41884e-18	6.39209e-18	6.44559e-18			199.692	0	0	0			164.867	509.32	466.853	551.786
	170.935	457.569	446.49	468.648			186.296	5.34903e-18	5.33046e-18	5.36761e-18			199.76	0	0	0			164.917	509.289	466.787	551.791
	170.988	457.317	446.241	468.393			186.356	4.27923e-18	4.26734e-18	4.29112e-18			199.828	0	0	0			164.966	509.258	466.721	551.796
	171.04	457.065	445.993	468.138			186.417	3.20942e-18	3.20273e-18	3.21611e-18			199.895	0	0	0			165.015	509.228	466.655	551.8
	171.093	456.813	445.744	467.882			186.477	2.13961e-18	2.13664e-18	2.14259e-18			199.963	0	0	0			165.065	509.197	466.589	551.805
	171.145	456.56	445.494	467.627			186.538	1.06981e-18	1.06906e-18	1.07055e-18			200.031	0	0	0			165.114	509.166	466.522	551.81
	171.198	456.307	445.244	467.37			186.599	0	0	0			200.098	0	0	0			165.164	509.135	466.456	551.814
	171.25	456.054	444.994	467.114			186.659	0	0	0			200.166	0	0	0			165.213	509.104	466.39	551.818
	171.303	455.8	444.743	466.856			186.72	0	0	0			200.233	0	0	0			165.263	509.073	466.323	551.823
	171.356	455.546	444.492	466.599			186.78	0	0	0			200.301	0	0	0			165.312	509.042	466.256	551.827
	171.408	455.291	444.241	466.341			186.841	0	0	0			200.369	0	0	0			165.362	509.01	466.19	551.831
	171.461	455.036	443.989	466.083			186.901	0	0	0			200.436	0	0	0			165.411	508.979	466.123	551.835
	171.513	454.78	443.737	465.824			186.962	0	0	0			200.504	0	0	0			165.461	508.948	466.056	551.839
	171.566	454.524	443.484	465.564			187.023	0	0	0			200.571	0	0	0			165.51	508.916	465.989	551.843
	171.619	454.268	443.231	465.305			187.083	0	0	0			200.639	0	0	0			165.559	508.885	465.923	551.847
	171.671	454.011	442.978	465.045			187.144	0	0	0			200.707	0	0	0			165.609	508.853	465.856	551.85
	171.724	453.754	442.724	464.784			187.204	0	0	0			200.774	0	0	0			165.658	508.821	465.789	551.854
	171.776	453.497	442.47	464.523			187.265	0	0	0			200.842	0	0	0			165.708	508.789	465.721	551.857
	171.829	453.239	442.215	464.262			187.326	0	0	0			200.909	0	0	0			165.757	508.758	465.654	551.861
	171.882	452.98	441.96	464			187.386	0	0	0			200.977	0	0	0			165.807	508.726	465.587	551.864
	171.934	452.722	441.705	463.738			187.447	0	0	0			201.045	0	0	0			165.856	508.694	465.52	551.867
	171.987	452.462	441.449	463.476			187.507	0	0	0			201.112	0	0	0			165.906	508.662	465.452	551.871
	172.039	452.203	441.193	463.213			187.568	0	0	0			201.18	0	0	0			165.955	508.629	465.385	551.874
	172.092	451.943	440.937	462.949			187.629	0	0	0			201.247	0	0	0			166.005	508.597	465.318	551.877
	172.144	451.683	440.68	462.685			187.689	0	0	0			201.315	0	0	0			166.054	508.565	465.25	551.88
	172.197	451.422	440.423	462.421			187.75	0	0	0			201.383	0	0	0			166.103	508.533	465.183	551.882
	172.25	451.161	440.165	462.157			187.81	0	0	0			201.45	0	0	0			166.153	508.5	465.115	551.885
	172.302	450.899	439.907	461.891			187.871	0	0	0			201.518	0	0	0			166.202	508.468	465.047	551.888
	172.355	450.637	439.648	461.626			187.931	0	0	0			201.585	0	0	0			166.252	508.435	464.979	551.891
	172.407	450.375	439.39	461.36			187.992	0	0	0			201.653	0	0	0			166.301	508.402	464.912	551.893
	172.46	450.112	439.13	461.094			188.053	0	0	0			201.721	0	0	0			166.351	508.37	464.844	551.895
	172.513	449.849	438.871	460.827			188.113	0	0	0			201.788	0	0	0			166.4	508.337	464.776	551.898
	172.565	449.586	438.611	460.56			188.174	0	0	0			201.856	0	0	0			166.45	508.304	464.708	551.9
	172.618	449.322	438.351	460.293			188.234	0	0	0			201.923	0	0	0			166.499	508.271	464.64	551.902
	172.67	449.057	438.09	460.025			188.295	0	0	0			201.991	0	0	0			166.549	508.238	464.572	551.904
	172.723	448.793	437.829	459.756			188.356	0	0	0			202.059	0	0	0			166.598	508.205	464.503	551.906
	172.775	448.528	437.567	459.488			188.416	0	0	0			202.126	0	0	0			166.647	508.172	464.435	551.908
	172.828	448.262	437.305	459.219			188.477	0	0	0			202.194	0	0	0			166.697	508.139	464.367	551.91
	172.881	447.996	437.043	458.949			188.537	0	0	0			202.262	0	0	0			166.746	508.105	464.299	551.912
	172.933	447.73	436.781	458.679			188.598	0	0	0			202.329	0	0	0			166.796	508.072	464.23	551.914
	172.986	447.463	436.518	458.409			188.658	0	0	0			202.397	0	0	0			166.845	508.039	464.162	551.915
	173.038	447.196	436.254	458.138			188.719	0	0	0			202.464	0	0	0			166.895	508.005	464.093	551.917
	173.091	446.929	435.991	457.867			188.78	0	0	0			202.532	0	0	0			166.944	507.971	464.024	551.918
	173.144	446.661	435.726	457.596			188.84	0	0	0			202.6	0	0	0			166.994	507.938	463.956	551.92
	173.196	446.393	435.462	457.324			188.901	0	0	0			202.667	0	0	0			167.043	507.904	463.887	551.921
	173.249	446.124	435.197	457.051			188.961	0	0	0			202.735	0	0	0			167.093	507.87	463.818	551.922
	173.301	445.855	434.932	456.779			189.022	0	0	0			202.802	0	0	0			167.142	507.837	463.75	551.923
	173.354	445.586	434.666	456.505			189.083	0	0	0			202.87	0	0	0			167.191	507.803	463.681	551.925
	173.406	445.316	434.4	456.232			189.143	0	0	0			202.938	0	0	0			167.241	507.769	463.612	551.926
	173.459	445.046	434.134	455.958			189.204	0	0	0			203.005	0	0	0			167.29	507.735	463.543	551.926
	173.512	445.046	434.134	455.958			189.264	0	0	0			203.073	0	0	0			167.34	507.7	463.474	551.927
	173.564	443.693	432.777	454.61			189.325	0	0	0			203.14	0	0	0			167.389	507.666	463.405	551.928
	173.617	442.346	431.425	453.267			189.386	0	0	0			203.208	0	0	0			167.439	507.632	463.335	551.929
	173.669	441.004	430.079	451.93			189.446	0	0	0			203.276	0	0	0			167.488	507.598	463.266	551.929
	173.722	439.668	428.738	450.598			189.507	0	0	0			203.343	0	0	0			167.538	507.563	463.197	551.93
	173.775	438.337	427.403	449.271			189.567	0	0	0			203.411	0	0	0			167.587	507.529	463.128	551.93
	173.827	437.012	426.073	447.95			189.628	0	0	0			203.478	0	0	0			167.637	507.494	463.058	551.931
	173.88	435.692	424.749	446.634			189.688	0	0	0			203.546	0	0	0			167.686	507.46	462.989	551.931
	173.932	434.377	423.431	445.324			189.749	0	0	0			203.614	0	0	0			167.735	507.425	462.919	551.931
	173.985	433.069	422.118	444.019			189.81	0	0	0			203.681	0	0	0			167.785	507.39	462.85	551.931
	174.038	431.765	420.811	442.72			189.87	0	0	0			203.749	0	0	0			167.834	507.356	462.78	551.931
	174.09	430.468	419.509	441.426			189.931	0	0	0			203.816	0	0	0			167.884	507.321	462.71	551.931
	174.143	429.175	418.214	440.137			189.991	0	0	0			203.884	0	0	0			167.933	507.286	462.641	551.931
	174.195	427.889	416.923	438.854			190.052	0	0	0			203.952	0	0	0			167.983	507.251	462.571	551.931
	174.248	426.608	415.639	437.577			190.113	0	0	0			204.019	0	0	0			168.032	507.216	462.501	551.931
	174.3	425.333	414.36	436.305			190.173	0	0	0			204.087	0	0	0			168.082	507.181	462.431	551.93
	174.353	424.063	413.087	435.039			190.234	0	0	0			204.155	0	0	0			168.131	507.146	462.361	551.93
	174.406	422.799	411.82	433.778			190.294	0	0	0			204.222	0	0	0			168.181	507.11	462.291	551.929
	174.458	421.541	410.558	432.523			190.355	0	0	0			204.29	0	0	0			168.23	507.075	462.221	551.929
	174.511	420.288	409.303	431.274			190.415	0	0	0			204.357	0	0	0			168.279	507.04	462.151	551.928
	174.563	419.041	408.052	430.03			190.476	0	0	0			204.425	0	0	0			168.329	507.004	462.081	551.927
	174.616	417.799	406.808	428.791			190.537	0	0	0			204.493	0	0	0			168.378	506.969	462.011	551.927
	174.669	416.563	405.569	427.558			190.597	0	0	0			204.56	0	0	0			168.428	506.933	461.94	551.926
	174.721	415.333	404.335	426.331			190.658	0	0	0			204.628	0	0	0			168.477	506.897	461.87	551.925
	174.774	414.108	403.107	425.108			190.718	0	0	0			204.695	0	0	0			168.527	506.862	461.8	551.924
	174.826	412.888	401.885	423.892			190.779	0	0	0			204.763	0	0	0			168.576	506.826	461.729	551.923
	174.879	411.674	400.668	422.68			190.84	0	0	0			204.831	0	0	0			168.626	506.79	461.659	551.921
	174.931	410.466	399.457	421.474			190.9	0	0	0			204.898	0	0	0			168.675	506.754	461.588	551.92
	174.984	409.262	398.251	420.274			190.961	0	0	0			204.966	0	0	0			168.725	506.718	461.518	551.919
	175.037	408.064	397.05	419.078			191.021	0	0	0			205.033	0	0	0			168.774	506.682	461.447	551.917
	175.089	406.872	395.856	417.888			191.082	0	0	0			205.101	0	0	0			168.823	506.646	461.376	551.916
[truncated: 6,716 more rows]
