# Supplementary material for: Axial localization and tracking of self-interference nanoparticles by lateral point spread functions
Source: Nat Commun. 2021 Apr 1;12:2019. doi: 10.1038/s41467-021-22283-0 (PMC8016974; doi:10.1038/s41467-021-22283-0)
Supplement: Supplementary file 5 — Source Data [file 41467_2021_22283_MOESM5_ESM.zip › Data+Figure+4h.xlsx]

## Sheet: Sheet1
3D tracking	x	y	z
	0	0	114.8
	9.96	39.84	290.5
	39.84	23.24	179.2
	33.2	-3.32	115.1
	-16.6	6.64	180.8
	-119.52	39.84	278.6
	-6.64	3.32	179.5
	-9.96	-49.8	178.2
	-56.44	39.84	129.3
	29.88	106.24	129.2
	129.48	46.48	120.1
	172.64	139.44	175.3
	116.2	232.4	122.2
	76.36	239.04	114.3
	-3.32	305.44	111.3
	-16.6	225.76	182.7
	13.28	212.48	111.1
	9.96	341.96	112.4
	69.72	355.24	304.4
	119.52	308.76	177.8
	156.04	312.08	179.6
	96.28	312.08	180.5
	116.2	322.04	177.1
	192.56	265.6	178.2
	179.28	268.92	179.9
	63.08	252.32	179.4
	92.96	262.28	178.5
	83	348.6	115.6
	13.28	448.2	287.5
	16.6	395.08	178.5
	66.4	577.68	125
	46.48	551.12	280.4
	39.84	524.56	279.5
	119.52	391.76	176.7
	222.44	395.08	132.8
	212.48	424.96	316.5
	249	428.28	281.8
	292.16	415	307.7
	229.08	428.28	302.3
	112.88	454.84	131
	136.12	418.32	290.7
	116.2	431.6	282.4
	119.52	441.56	118.6
	69.72	501.32	176.4
	63.08	431.6	284.7
	-56.44	405.04	109.9
	-96.28	418.32	183.4
	-112.88	494.68	278.6
	-116.2	564.4	324.8
	-215.8	634.12	131.6
	-199.2	610.88	318.2
	-116.2	647.4	297.7
	-76.36	637.44	318.9
	-129.48	654.04	304.4
	-166	776.88	314.8
	-195.88	883.12	116.2
	-139.44	919.64	128.5
	-146.08	956.16	321.9
	-262.28	1059.08	133.6
	-308.76	1088.96	316.4
	-305.44	1188.56	306
	-308.76	1178.6	300.6
	-345.28	1241.68	298.4
	-332	1235.04	310.5
	-235.72	1261.6	294.7
	-239.04	1251.64	117
	-99.6	1221.76	127.9
	-99.6	1191.88	113.7
	-63.08	1098.92	184.3
	-76.36	1168.64	130.5
	-59.76	1215.12	122.8
	-49.8	1075.68	180.2
	-13.28	1125.48	288.7
	-33.2	1092.28	133.5
	-129.48	1108.88	130.6
	-99.6	1158.68	129.9
	-49.8	1162	126
	-166	1142.08	130.4
	-192.56	1215.12	281.1
	-189.24	1188.56	324.1
	-212.48	1165.32	182.9
	-92.96	1105.56	312.1
	0	1088.96	293.5
	89.64	1052.44	310.7
	53.12	1042.48	134
	26.56	1069.04	275.9
	-3.32	972.76	277.9
	-6.64	969.44	182.4
	56.44	996	110.3
	89.64	939.56	118.6
	9.96	893.08	114.3
	-122.84	843.28	122
	-59.76	893.08	119.9
	63.08	893.08	126.8
	63.08	956.16	122.3
	96.28	1082.32	128.4
	109.56	1042.48	121.6
	152.72	1045.8	122.3
	169.32	952.84	130.3
	232.4	893.08	122.8
	185.92	913	133.4
	292.16	1105.56	134.4
	391.76	989.36	127.5
	424.96	926.28	113.3
	434.92	796.8	116.8
	471.44	727.08	124
	534.52	644.08	119.5
	554.44	740.36	117.8
	517.92	776.88	117
	574.36	830	113.7
	481.4	810.08	111.8
	531.2	863.2	116.6
	474.76	816.72	176.8
	514.6	790.16	132.1
	504.64	730.4	127.1
	474.76	766.92	127.7
	424.96	846.6	122.8
	381.8	869.84	121.1
	305.44	1019.24	175.2
	322.04	766.92	175
	292.16	790.16	175.8
	258.96	820.04	176.8
	242.36	806.76	124
	242.36	743.68	295.6
	275.56	839.96	292.3
	338.64	946.2	116.5
	202.52	992.68	174.6
	209.16	942.88	119.6
	235.72	896.4	283
	235.72	1015.92	282.8
	192.56	959.48	114
	215.8	959.48	120.8
	146.08	909.68	176.5
	76.36	936.24	283.1
	139.44	942.88	299
	119.52	863.2	174.1
	139.44	849.92	319.7
	116.2	740.36	303.2
	66.4	590.96	132.7
	13.28	584.32	308.1
	-9.96	544.48	133.7
	-76.36	501.32	314.3
	-13.28	527.88	291
	-26.56	464.8	284.7
	139.44	448.2	308.6
	119.52	325.36	284.4
	56.44	371.84	181.1
	-73.04	717.12	115.2
	-59.76	488.04	132.1
	-9.96	481.4	115.7
	16.6	527.88	277.9
	6.64	441.56	120.9
	0	421.64	112.7
	136.12	415	112.9
	162.68	388.44	281
	-9.96	255.64	327
	-16.6	172.64	326
	-6.64	136.12	287.2
	-23.24	116.2	290.6
	13.28	156.04	312.5
